# Supplementary material for: Enhancing Interoperability for a Sustainable, Patient-Centric Health Care Value Chain: Systematic Review for Taxonomy Development
Source: J Med Internet Res. 2025 Apr 25;27:e69465. doi: 10.2196/69465 (PMC12064981; doi:10.2196/69465)
Supplement: Multimedia Appendix 2 [file jmir_v27i1e69465_app2.xlsx]

## Sheet: 370 articles
Authors	Title	Year	Source title	DOI
Kautsch, M; Lichon, M; Matuszak, N	Setting the scene for the future: implications of key legal regulations for the development of e-health interoperability in the EU	2017	INTERNATIONAL JOURNAL OF HEALTH PLANNING AND MANAGEMENT	10.1002/hpm.2384
De Rosis S., Nuti S.	Public strategies for improving eHealth integration and long-term sustainability in public health care systems: Findings from an Italian case study	2018	The International journal of health planning and management	10.1002/hpm.2443
Nazemi M., Kiani S., Zakerabasali S.	Tele-mental health during the COVID-19 pandemic: A systematic review of the literature focused on technical aspects and challenges	2023	Health Science Reports	10.1002/hsr2.1637
Chiriac A.M.; L c tu u A.; Popa C.; Mocanu .; Dobrescu R.	On migrating from present identity management services to EIDAS	2019	Studies in Computational Intelligence	10.1007/978-3-030-03003-2_16
Kalimoldayev M.; Belginova S.; Uvaliyeva I.; Ismukhamedova A.	IT infrastructure of e-health of the republic of kazakhstan	2019	Communications in Computer and Information Science	10.1007/978-3-030-12203-4_6
Andrade N.; de Oliveira Costa Neto P.L.; de Mello Torres J.G.; Junior I.G.; Scheidt C.G.; Gazel W.	e-Health: A Framework Proposal for Interoperability and Health Data Sharing. A Brazilian Case	2019	IFIP Advances in Information and Communication Technology	10.1007/978-3-030-29996-5_72
Malaquias R.S.; Filho I.M.B.	Middleware for Healthcare Systems: A Systematic Mapping	2021	Lecture Notes in Computer Science (including subseries Lecture Notes in Artificial Intelligence and Lecture Notes in Bioinformatics)	10.1007/978-3-030-87013-3_30
Maxi K.; Morocho V.	Integrating Medical Information Software Using Health Level Seven and FHIR: A Case Study	2022	Communications in Computer and Information Science	10.1007/978-3-030-99170-8_7
Brandao A.	Health Records Management in Trust Model Blockchain-Based	2023	Lecture Notes in Networks and Systems	10.1007/978-3-031-33258-6_19
Meyma M.M.; Laaz N.; Mbarki S.	A New Model-Based Approach for Migrating Health 2.0 to Health 3.0 Applications	2023	Lecture Notes in Networks and Systems	10.1007/978-3-031-35248-5_59
Suardi W.; Nurmandi A.; Purwaningsih T.; Zulkifli Z.	Electronic Simple European Network Services (e-SENS) Social Media Analysis for Interoperability on Twitter	2023	Communications in Computer and Information Science	10.1007/978-3-031-36001-5_17
de Madariaga R.S.; Tello J.C.; Carrero A.M.; Gil O.M.; Aza I.V.; Serrano A.C.; Cristobal R.S.	Public electronic health record platform compliant with the ISO EN13606 standard as support to research groups	2014	IFMBE Proceedings	10.1007/978-3-319-00846-2_310
Trupec T.P.; Ljubi I.; Belani H.	Sending and retrieving e-prescriptions across Europe: Lessons learned	2015	IFMBE Proceedings	10.1007/978-3-319-11128-5_178
Rac Albu E.M.; Ciobanu V.; Rac Albu M.; Popescu N.	Interoperability of medical data through e-Health service in Romania	2016	Lecture Notes in Business Information Processing	10.1007/978-3-319-32689-4_52
Fortino G.; Savaglio C.; Palau C.E.; de Puga J.S.; Ghanza M.; Paprzycki M.; Montesinos M.; Liotta A.; Llop M.	Towards multi-layer interoperability of heterogeneous IoT platforms: The INTER-IoT approach	2018	Internet of Things	10.1007/978-3-319-61300-0_10
Kolovou L.; Karavatselou E.; Lymberopoulos D.	Towards interoperability for telemedicine systems	2011	Lecture Notes of the Institute for Computer Sciences, Social-Informatics and Telecommunications Engineering	10.1007/978-3-642-20865-2_11
Rusu M.; Lelutiu C.; Todor N.; Saplacan G.	Ehealth Unified healthcare logical space through applied interoperability	2011	IFMBE Proceedings	10.1007/978-3-642-22586-4_15
Reilent E.; Loobas I.; Kuusik A.; Ross P.	Improving the data compatibility of PHR and telecare solutions	2011	IFMBE Proceedings	10.1007/978-3-642-23508-5_240
Ciuciu I.; Claerhout B.; Schilders L.; Meersman R.	Ontology-based matching of security attributes for personal data access in e-Health	2011	Lecture Notes in Computer Science (including subseries Lecture Notes in Artificial Intelligence and Lecture Notes in Bioinformatics)	10.1007/978-3-642-25106-1_13
Cruz W.A.; Garcia R.	Management methodology of e-health technologies using ICT and ubiquitous environments	2013	IFMBE Proceedings	10.1007/978-3-642-29305-4_177
Gazzarata R.; Vergari F.; Verlinden J. M.; Morandi F.; Naso S.; Parodi V.; Cinotti T.S.; Giacomini M.	The integration of e-health into the clinical workflow - Electronic health record and standardization efforts	2012	Lecture Notes in Computer Science (including subseries Lecture Notes in Artificial Intelligence and Lecture Notes in Bioinformatics)	10.1007/978-3-642-30779-9_14
Egner A.; Soceanu A.; Moldoveanu F.; Ferrari C.; Moro M.	Towards secure e-health interoperable personal networks	2012	Lecture Notes in Computer Science (including subseries Lecture Notes in Artificial Intelligence and Lecture Notes in Bioinformatics)	10.1007/978-3-642-35395-6_2
Bhartiya S.; Mehrotra D.	Exploring interoperability approaches and challenges in healthcare data exchange	2013	Lecture Notes in Computer Science (including subseries Lecture Notes in Artificial Intelligence and Lecture Notes in Bioinformatics)	10.1007/978-3-642-39844-5_8
Garcia E.; Tyson G.; Miles S.; Luck M.; Taweel A.; Van Staa T.; Delaney B.	Analysing the suitability of multiagent methodologies for e-health systems	2013	Lecture Notes in Computer Science (including subseries Lecture Notes in Artificial Intelligence and Lecture Notes in Bioinformatics)	10.1007/978-3-642-39866-7_8
Taweel A.; Garcia E.; Miles S.; Luck M.	Agent-oriented software engineering of distributed ehealth systems	2013	Lecture Notes in Computer Science (including subseries Lecture Notes in Artificial Intelligence and Lecture Notes in Bioinformatics)	10.1007/978-3-642-41033-8_42
Gonzalez L.; Ruggia R.	Towards a compliance-aware inter-organizational service integration platform	2014	Lecture Notes in Computer Science (including subseries Lecture Notes in Artificial Intelligence and Lecture Notes in Bioinformatics)	10.1007/978-3-662-45550-0_2
Natsiavas P.; Kakalou C.; Votis K.; Tzovaras D.; Maglaveras N.; Komnios I.; Koutkias V.	Identification of barriers and facilitators for eHealth Acceptance: The KONFIDO study	2018	IFMBE Proceedings	10.1007/978-981-10-7419-6_14
Malo S.; Kone Tapsoba L.S.; Traore Y.	Implementation of E-health in Burkina Faso: A Status Report	2022	Lecture Notes in Networks and Systems	10.1007/978-981-16-6309-3_3
Dias M.; Sousa R.; Duarte J.; Peixoto H.; Abelha A.; Machado J.	Enhancing Data Science Interoperability: An Innovative System for Managing OpenEHR Structures	2023	Communications in Computer and Information Science	10.1007/978-981-99-7969-1_21
Roddenberry N.R., Hartmann T.C., Smith J.E., Hayes L.L.	Radiologic image sharing among U.S. childrens hospitals	2023	Pediatric Radiology	10.1007/s00247-022-05474-9
Bukowski M., Farkas R., Beyan O., Moll L., Hahn H., Kiessling F., Schmitz Rode T.	Implementation of eHealth and AI integrated diagnostics with multidisciplinary digitized data: are we ready from an international perspective?	2020	European Radiology	10.1007/s00330-020-06874-x
Nagasubramanian, G; Sakthivel, RK; Patan, R; Gandomi, AH; Sankayya, M; Balusamy, B	Securing e-health records using keyless signature infrastructure blockchain technology in the cloud	2020	NEURAL COMPUTING & APPLICATIONS	10.1007/s00521-018-3915-1
Muller A., Haneke H., Kirchberger V., Mastella G., Dommasch M., Merle U., Heinze O., Siegmann A., Spinner C., Buiatti A., Laugwitz K. L., Schmidt G., Martens E.	Integration of mobile sensors in a telemedicine hospital system: remote-monitoring in COVID-19 patients	2022	Journal of Public Health (Germany)	10.1007/s10389-021-01655-2
Mouttham, A; Kuziemsky, C; Langayan, D; Peyton, L; Pereira, J	Interoperable support for collaborative, mobile, and accessible health care	2012	INFORMATION SYSTEMS FRONTIERS	10.1007/s10796-011-9296-y
Balka, E; Whitehouse, S; Coates, ST; Andrusiek, D	Ski hill injuries and ghost charts: Socio-technical issues in achieving e-Health interoperability across jurisdictions	2012	INFORMATION SYSTEMS FRONTIERS	10.1007/s10796-011-9302-4
He D.D.; Yang J.; Compton M.; Taylor K.	Authorization in cross-border eHealth systems	2012	Information Systems Frontiers	10.1007/s10796-011-9316-y
Preve, N	Ubiquitous Healthcare Computing with Sensor Grid Enhancement with Data Management System (SEGEDMA)	2011	JOURNAL OF MEDICAL SYSTEMS	10.1007/s10916-009-9415-1
Semenov I., Kopanitsa G., Denisov D., Alexandr Y., Osenev R., Andreychuk Y.	Patients Decision Aid System Based on FHIR Profiles	2018	Journal of Medical Systems	10.1007/s10916-018-1016-4
Rocha N.P., Queiros A., Martins A.I., Sousa M., Arieira L., Damasceno A., Duarte F., Filipe J., Urbauer P.	The Social Platform: Profiling FHIR to Support Community-Dwelling Older Adults	2019	Journal of Medical Systems	10.1007/s10916-019-1217-5
Lebre R., Pinho E., Jesus R., Bastiao L., Costa C.	Dicoogle Open Source: The Establishment of a New Paradigm in Medical Imaging	2022	Journal of Medical Systems	10.1007/s10916-022-01867-3
Yadav, P; Agrawal, R	Network Selection for Maximum Coverage using Regression Analysis in Deep Fading Environment	2019	WIRELESS PERSONAL COMMUNICATIONS	10.1007/s11277-019-06203-6
Marcheschi P.	Relevance of eHealth standards for big data interoperability in radiology and beyond	2017	La Radiologia medica	10.1007/s11547-016-0691-9
Shaikh A.	The impact of SOA on a system design for a telemedicine healthcare system	2015	Network Modeling Analysis in Health Informatics and Bioinformatics	10.1007/s13721-015-0087-0
Abdullah, S; Arshad, J; Khan, MM; Alazab, M; Salah, K	PRISED tangle: a privacy-aware framework for smart healthcare data sharing using IOTA tangle	2023	COMPLEX & INTELLIGENT SYSTEMS	10.1007/s40747-021-00610-8
Weber, JH; Ho, J	Applying Bidirectional Transformations to the Design of Interoperable EMR Systems	2020	JOURNAL OF HEALTHCARE INFORMATICS RESEARCH	10.1007/s41666-019-00065-0
Villar A.; Abowitz S.; Read R.; Butler J.	Maximizing Supply Chain Resilience: Viability of a Distributed Manufacturing Network Platform Using the Open Knowledge Resilience Framework	2024	Operations Research Forum	10.1007/s43069-024-00303-1
Rinty, MR; Prodhan, UK; Rahman, MM	A prospective interoperable distributed e-Health system with loose coupling in improving healthcare services for developing countries	2022	ARRAY	10.1016/j.array.2021.100114
Su, CJ; Wu, CY	JADE implemented mobile multi-agent based, distributed information platform for pervasive health care monitoring	2011	APPLIED SOFT COMPUTING	10.1016/j.asoc.2009.11.022
Behnke, M; Valik, JK; Gubbels, S; Teixeira, D; Kristensen, B; Abbas, M; van Rooden, SM; Gastmeier, P; van Mourik, MSM	Information technology aspects of large-scale implementation of automated surveillance of healthcare-associated infections	2021	CLINICAL MICROBIOLOGY AND INFECTION	10.1016/j.cmi.2021.02.027
Saez C., Breso A., Vicente J., Robles M., Garcia Gomez J.M.	An HL7-CDA wrapper for facilitating semantic interoperability to rule-based Clinical Decision Support Systems	2013	Computer Methods and Programs in Biomedicine	10.1016/j.cmpb.2012.10.003
de Moraes, JLC; de Souza, WL; Pires, LF; do Prado, AF	A methodology based on openEHR archetypes and software agents for developing e-health applications reusing legacy systems	2016	COMPUTER METHODS AND PROGRAMS IN BIOMEDICINE	10.1016/j.cmpb.2016.07.013
Gøeg K.R., Rasmussen R.K., Jensen L., Wollesen C.M., Larsen S., Pape Haugaard L.B.	A future-proof architecture for telemedicine using loose-coupled modules and HL7 FHIR	2018	Computer Methods and Programs in Biomedicine	10.1016/j.cmpb.2018.03.010
Urbauer P., Sauermann S., Frohner M., Forjan M., Pohn B., Mense A.	Applicability of IHE/Continua components for PHR systems: learning from experiences	2015	Computers in biology and medicine	10.1016/j.compbiomed.2013.12.003
Cavalini, LT; Cook, TW	Semantic interoperability of controlled vocabularies in medicine: A case study of the International Statistical Classification of Diseases 'Tuberculosis' subset	2015	COMPUTERS IN INDUSTRY	10.1016/j.compind.2014.10.002
Bond, A; Hacking, A; Milosevic, Z; Zander, A	Specifying and building interoperable eHealth systems: ODP benefits and lessons learned	2013	COMPUTER STANDARDS & INTERFACES	10.1016/j.csi.2011.12.005
Kerr D., Klonoff D.C., Bergenstal R.M., Choudhary P., Ji L.	A Roadmap to an Equitable Digital Diabetes Ecosystem	2023	Endocrine Practice	10.1016/j.eprac.2022.12.016
Preve, N	SEGEDMA: Sensor grid enhancement data management system for Health Care computing	2011	EXPERT SYSTEMS WITH APPLICATIONS	10.1016/j.eswa.2010.08.025
Kamsu Foguem B., Tiako P.F., Mutafungwa E., Foguem C.	Knowledge-based modelling applied to synucleinopathies	2015	European Geriatric Medicine	10.1016/j.eurger.2015.02.011
Melchiorre M.G., Papa R., Rijken M., van Ginneken E., Hujala A., Barbabella F.	eHealth in integrated care programs for people with multimorbidity in Europe: Insights from the ICARE4EU project	2018	Health Policy	10.1016/j.healthpol.2017.08.006
Martinez, I; Gonzalez, F	Wireless standard-compliant e-health solution for elderly people with multiuser identification	2023	HELIYON	10.1016/j.heliyon.2023.e15394
Marien S., Legrand D., Ramdoyal R., Nsenga J., Ospina G., Ramon V., Spinewine A.	A User-Centered design and usability testing of a web-based medication reconciliation application integrated in an eHealth network	2019	International Journal of Medical Informatics	10.1016/j.ijmedinf.2019.03.013
Frontoni, E; Mancini, A; Baldi, M; Paolanti, M; Moccia, S; Zingaretti, P; Landro, V; Misericordia, P	Sharing health data among general practitioners: The Nu.Sa. project	2019	INTERNATIONAL JOURNAL OF MEDICAL INFORMATICS	10.1016/j.ijmedinf.2019.05.016
Krastev E., Tcharaktchiev D., Kovachev P., Abanos S.	Occupational health assessment summary designed for semantic interoperability	2023	International Journal of Medical Informatics	10.1016/j.ijmedinf.2023.105207
Valencia S.A., Barrientos Gomez J.G., Gomez Ramirez M.C., Luna I.F., Caicedo H.A., Torres Silva E.A., Diaz E.S.	Evaluation of a telehealth program for high-risk pregnancy in a health service provider institution	2023	International Journal of Medical Informatics	10.1016/j.ijmedinf.2023.105234
Kliem, A; Boelke, A; Grohnert, A; Traeder, N	A Reconfigurable Middleware for On-demand Integration of Medical Devices	2016	IRBM	10.1016/j.irbm.2016.05.003
Finet P., Gibaud B., Dameron O., Le Bouquin Jeannès R.	Interoperable Infrastructure and Implementation of a Health Data Model for Remote Monitoring of Chronic Diseases with Comorbidities	2018	IRBM	10.1016/j.irbm.2018.03.003
Barbarito F., Pinciroli F., Mason J., Marceglia S., Mazzola L., Bonacina S.	Implementing standards for the interoperability among healthcare providers in the public regionalized Healthcare Information System of the Lombardy Region	2012	Journal of Biomedical Informatics	10.1016/j.jbi.2012.01.006
Eguzkiza A., Trigo J.D., Martinez Espronceda M., Serrano L., Andonegui J.	Formalize clinical processes into electronic health information systems: Modelling a screening service for diabetic retinopathy	2015	Journal of Biomedical Informatics	10.1016/j.jbi.2015.05.017
Rubio O.J., Trigo J.D., Alesanco A., Serrano L., Garcia J.	Analysis of ISO/IEEE 11073 built-in security and its potential IHE-based extensibility	2016	Journal of Biomedical Informatics	10.1016/j.jbi.2016.02.006
Marco Ruiz L., Pedrinaci C., Maldonado J.A., Panziera L., Chen R., Bellika J.G.	Publication, discovery and interoperability of Clinical Decision Support Systems: A Linked Data approach	2016	Journal of Biomedical Informatics	10.1016/j.jbi.2016.07.011
Roehrs A., da Costa C.A., da Rosa Righi R.	OmniPHR: A distributed architecture model to integrate personal health records	2017	Journal of Biomedical Informatics	10.1016/j.jbi.2017.05.012
Jimenez Molina A., Gaete Villegas J., Fuentes J.	ProFUSO: Business process and ontology-based framework to develop ubiquitous computing support systems for chronic patients management	2018	Journal of Biomedical Informatics	10.1016/j.jbi.2018.04.001
Staffa M.; Sgaglione L.; Mazzeo G.; Coppolino L.; D Antonio S.; Romano L.; Gelenbe E.; Stan O.; Carpov S.; Grivas E.; Campegiani P.; Castaldo L.; Votis K.; Koutkias V.; Komnios I.	An OpenNCP-based Solution for Secure eHealth Data Exchange	2018	Journal of Network and Computer Applications	10.1016/j.jnca.2018.05.012
Maia P.; Batista T.; Cavalcante E.; Baffa A.; Delicato F.C.; Pires P.F.; Zomaya A.	A web platform for interconnecting body sensors and improving health care	2014	Energy Procedia	10.1016/j.procs.2014.10.041
Traore, BB; Kamsu Foguem, B; Tangara, F	Integrating MDA and SOA for improving telemedicine services	2016	TELEMATICS AND INFORMATICS	10.1016/j.tele.2015.11.009
Chatterjee A., Gerdes M.W., Prinz A., Riegler M.A., Martinez S.G.	Semantic representation and comparative analysis of physical activity sensor observations using MOX2-5 sensor in real and synthetic datasets: a proof-of-concept-study	2024	Scientific reports	10.1038/s41598-024-55183-6
Coleman, A; Akinsola, OS	Effective Blood Distribution in Rural Hospitals through ICT Service Oriented Architecture (SOA) Framework: A Case Study in Rural Hospitals in South Africa	2012	STUDIES ON ETHNO-MEDICINE	10.1080/09735070.2012.11886431
Jayaraman, R; Buyurgan, N; Rardin, RL; Varghese, VM; Pazour, JA	An Exploratory Pilot Study on Supply Chain Data Standards in a Hospital Pharmacy	2015	ENGINEERING MANAGEMENT JOURNAL	10.1080/10429247.2015.1062692
Adel E.; El Sappagh S.; Barakat S.; Elmogy M.	Distributed electronic health record based on semantic interoperability using fuzzy ontology: a survey	2018	International Journal of Computers and Applications	10.1080/1206212X.2017.1418237
Wallis L., Hasselberg M., Barkman C., Bogoch I., Broomhead S., Dumont G., Groenewald J., Lundin J., Norell Bergendahl J., Nyasulu P., Olofsson M., Weinehall L., Laflamme L.	A roadmap for the implementation of mHealth innovations for image-based diagnostic support in clinical and public-health settings: a focus on front-line health workers and health-system organizations	2017	Global health action	10.1080/16549716.2017.1340254
Atanasovski, B; Bogdanovic, M; Velinov, G; Stoimenov, L; Dimovski, AS; Koteska, B; Jankovic, D; Skrceska, I; Kon Popovska, M; Jakimovski, B	On defining a model driven architecture for an enterprise e-health system	2018	ENTERPRISE INFORMATION SYSTEMS	10.1080/17517575.2018.1521996
Jayaraman R.; Rardin R.L.; Buyurgan N.; Varghese V.; Collazos A.B.	A decision support tool for healthcare providers to evaluate readiness and impacts of adopting supply chain data standards	2013	IIE Transactions on Healthcare Systems Engineering	10.1080/19488300.2013.790860
Hsieh, SH; Hsieh, SL; Cheng, PH; Lai, F	E-Health and Healthcare Enterprise Information System Leveraging Service-Oriented Architecture	2012	TELEMEDICINE AND E-HEALTH	10.1089/tmj.2011.0100
Khan, WA; Hussain, M; Afzal, M; Amin, MB; Saleem, MA; Lee, S	Personalized-Detailed Clinical Model for Data Interoperability Among Clinical Standards	2013	TELEMEDICINE AND E-HEALTH	10.1089/tmj.2012.0189
Dario, C; Scannapieco, G; Scienza, R; Carraro, MG; Saccavini, C; Vio, E; Valongo, S	The Neurosurgical Telecounseling Network in the Veneto Region: 4 Years of Experience of HEALTH OPTIMUM	2014	TELEMEDICINE AND E-HEALTH	10.1089/tmj.2013.0351
Abril Gonzalez, M; Portilla, FA; Jaramillo Mejia, MC	Standard Health Level Seven for Odontological Digital Imaging	2017	TELEMEDICINE AND E-HEALTH	10.1089/tmj.2015.0251
Pathak S., Kumar B.	Wireless Teleophthalmology: A Novel, Low-Cost, Flexible Network Architecture and Its Performance Evaluation for Remote Eye Care Solutions	2017	Telemedicine journal and e-health : the official journal of the American Telemedicine Association	10.1089/tmj.2016.0196
Feng, HL; Shi, BZ; Cao, XY; Hong, XY; Duan, XL; Zhong, DD	The Conceptual Modeling of Interoperability Framework of Heart Sound Monitor in the Context of an Interoperable End-to-End Architecture	2019	TELEMEDICINE AND E-HEALTH	10.1089/tmj.2018.0188
Ahmed A., Crabtree V.M., Sirrine E., Elliott A., Antoniotti N., Horn S., Turner E., Parris K.R.	Development and Implementation of a Telemental Health Program for Caregivers in a Children's Hospital Setting	2024	Telemedicine journal and e-health : the official journal of the American Telemedicine Association	10.1089/tmj.2023.0004
Dullabh P., Heaney Huls K.K., Chiao A.B., Callaham M.G., Desai P., Gauthreaux N.A., Kashyap N., Lobach D.F., Boxwala A.	Implementation and evaluation of an electronic health record-integrated app for postpartum monitoring of hypertensive disorders of pregnancy using patient-contributed data collection	2023	JAMIA Open	10.1093/jamiaopen/ooad098
Braunstein M.L., Oancea I., Barry B.K., Darlington S., Steel J., Hansen D.P., Battock J., Cheung D., Gan G., Hooper B., Lundin R., Nicol D., O Brien J., Whittington S., Wilkinson C., Wong T.T.	The development and electronic delivery of case-based learning using a fast healthcare interoperability resource system	2019	JAMIA Open	10.1093/jamiaopen/ooz055
McCarthy D.E., Adsit R.T., Zehner M.E., Mahr T.A., Skora A.D., Kim N., Baker T.B., Fiore M.C.	Closed-loop electronic referral to SmokefreeTXT for smoking cessation support: A demonstration project in outpatient care	2020	Translational Behavioral Medicine	10.1093/tbm/ibz072
Shear, K; Horgas, AL; Lucero, R	Experts' Perspectives on Use of Fast Healthcare Interoperable Resources for Computerized Clinical Decision Support	2023	CIN-COMPUTERS INFORMATICS NURSING	10.1097/CIN.0000000000001033
Isakari M., Sanchez A., Conic R., Peretti J., Saito K., Sitapati A.M., Millen M., Longhurst C.	Benefits and Challenges of Transitioning Occupational Health to an Enterprise Electronic Health Record	2023	Journal of Occupational and Environmental Medicine	10.1097/JOM.0000000000002864
Georgi, N; Corvol, A; Jeannès, RL	Middle ware Architecture for Health Sensors Interoperability	2018	IEEE ACCESS	10.1109/ACCESS.2018.2835644
Liu, YY; Shan, GX; Liu, YC; Alghamdi, A; Alam, I; Biswas, S	Blockchain Bridges Critical National Infrastructures: E-Healthcare Data Migration Perspective	2022	IEEE ACCESS	10.1109/ACCESS.2022.3156591
Haritha, T; Anitha, A	Multi-Level Security in Healthcare by Integrating Lattice-Based Access Control and Blockchain- Based Smart Contracts System	2023	IEEE ACCESS	10.1109/ACCESS.2023.3324740
Mammadova M.; Ahmadova A.	Formation of Unified Digital Health Information Space in Healthcare 4.0 Environment and interoperability issues	2022	16th IEEE International Conference on Application of Information and Communication Technologies, AICT 2022 - Proceedings	10.1109/AICT55583.2022.10013605
S. Cha; A. Abusharekh; S. S. Abidi	Towards a 'Big' Health Data Analytics Platform	2015	2015 IEEE First International Conference on Big Data Computing Service and Applications	10.1109/BigDataService.2015.13
Pape Haugaard L.	Higher level of interoperabtility through an architectural paradigm shift: A study of shared medication record	2011	Proceedings - 2011 4th International Conference on Biomedical Engineering and Informatics, BMEI 2011	10.1109/BMEI.2011.6098680
K. F. Li; W. Li	A Survey on Home Telemedicine	2011	2011 International Conference on Broadband and Wireless Computing, Communication and Applications	10.1109/BWCCA.2011.59
S. CipiAre; G. Ereteo; A. Gaignard; N. Boujelben; S. Gaspard; V. Breton; F. Cervenansky; D. R. C. Hill; T. Glatard; D. Manset; J. Montagnat; J. Revillard; L. Maigne	Global Initiative for Sentinel e-Health Network on Grid (GINSENG): Medical Data Integration and Semantic Developments for Epidemiology	2014	2014 14th IEEE/ACM International Symposium on Cluster, Cloud and Grid Computing	10.1109/CCGrid.2014.45
Hendrick E.; Schooley B.; Gao C.	CloudHealth: Developing a reliable cloud platform for healthcare applications	2013	2013 IEEE 10th Consumer Communications and Networking Conference, CCNC 2013	10.1109/CCNC.2013.6488579
Rahmani A. M.; Thanigaivelan N.K.; Gia T.N.; Granados J.; Negash B.; Liljeberg P.; Tenhunen H.	Smart e-Health Gateway: Bringing intelligence to Internet-of-Things based ubiquitous healthcare systems	2015	2015 12th Annual IEEE Consumer Communications and Networking Conference, CCNC 2015	10.1109/CCNC.2015.7158084
Costanzo A.; Faro A.; Giordano D.; Pino C.	Mobile cyber physical systems for health care: Functions, ambient ontology and e-diagnostics	2016	2016 13th IEEE Annual Consumer Communications and Networking Conference, CCNC 2016	10.1109/CCNC.2016.7444920
Talamo M.; Galinium M.; Schunck C.H.; Arcieri F.	State space blow-up in the verification of secure smartcard interoperability	2012	Proceedings - International Carnahan Conference on Security Technology	10.1109/CCST.2012.6393546
Frontoni E.; Baldi M.; Zingaretti P.; Landro V.; Misericordia P.	Security issues for data sharing and service interoperability in eHealth systems: The Nu.Sa. test bed	2014	Proceedings - International Carnahan Conference on Security Technology	10.1109/CCST.2014.6986999
Brandt P.; Basten T.; Stuiik S.; Bui V.; De Clercq P.; Pires L.F.; Van Sinderen M.	Semantic interoperability in sensor applications making sense of sensor data	2013	Proceedings of the 2013 IEEE Symposium on Computational Intelligence in Healthcare and e-Health, CICARE 2013 - 2013 IEEE Symposium Series on Computational Intelligence, SSCI 2013	10.1109/CICARE.2013.6583065
Amato F.; Fasolino A.R.; Mazzeo A.; Moscato V.; Picariello A.; Romano S.; Tramontana P.	Ensuring semantic interoperability for e-health applications	2011	Proceedings of the International Conference on Complex, Intelligent and Software Intensive Systems, CISIS 2011	10.1109/CISIS.2011.52
Adamko A.; Garai A.; Pentek I.	Interaction-dependent e-health hub-software adaptation to cloud-based electronic health records	2017	8th IEEE International Conference on Cognitive Infocommunications, CogInfoCom 2017 - Proceedings	10.1109/CogInfoCom.2017.8268267
Garai A.; Adamko A.; Pentek I.	Reflective bio-sensory signal-processing: Implementing personal assisted e-Health	2018	9th IEEE International Conference on Cognitive Infocommunications, CogInfoCom 2018 - Proceedings	10.1109/CogInfoCom.2018.8639701
L. Bernardo Villa; I. Cabezas; J. Cruz	Electronic health record as an eHaaS historia clinica electronica como servicio de software en la nube	2015	2015 10th Computing Colombian Conference (10CCC)	10.1109/ColumbianCC.2015.7333471
Gupta N.; Gupta B.	Big data interoperability in e-health systems	2019	Proceedings of the 9th International Conference On Cloud Computing, Data Science and Engineering, Confluence 2019	10.1109/CONFLUENCE.2019.8776621
L. Ilie; M. A. Moisescu; S. I. Caramihai; J. Culita	Enterprise Architecture Role in Hospital Management Systems Development	2021	2021 23rd International Conference on Control Systems and Computer Science (CSCS)	10.1109/CSCS52396.2021.00052
Iliuta M. E.; Pop E.; Moisescu M.A.; Caramihai S.I.; Tiganoaia B.	A Digital Twin Based Approach in Healthcare	2023	Proceedings - 2023 24th International Conference on Control Systems and Computer Science, CSCS 2023	10.1109/CSCS59211.2023.00063
P. Krawiec; W. Latoszek; J. M. Batalla; L. Bajenaru; C. Dobre	Using blockchain to improve data management in the vINCI Platform	2023	2023 24th International Conference on Control Systems and Computer Science (CSCS)	10.1109/CSCS59211.2023.00102
Coppolino L.; D Antonio S.; Mazzeo G.; Romano L.; Sgaglione L.	Exploiting New CPU Extensions for Secure Exchange of eHealth Data at the EU Level	2018	Proceedings - 2018 14th European Dependable Computing Conference, EDCC 2018	10.1109/EDCC.2018.00015
Milosevic Z.; Almeida J.P.A.; Nardi J.C.	Towards better semantics for services in ehealth standards: A reference ontology approach	2014	Proceedings - IEEE International Enterprise Distributed Object Computing Workshop, EDOCW	10.1109/EDOCW.2014.48
Milosevic Z.; Bond A.	Digital Health Interoperability Frameworks: Use of RM-ODP Standards	2016	Proceedings - IEEE International Enterprise Distributed Object Computing Workshop, EDOCW	10.1109/EDOCW.2016.7584359
E. Toader	Software applications integrated in the management of the patient with chronic liver disease	2013	2013 E-Health and Bioengineering Conference (EHB)	10.1109/EHB.2013.6707324
L. D. Serbanati; F. L. Ricci	EHR-centric integration of health information systems	2013	2013 E-Health and Bioengineering Conference (EHB)	10.1109/EHB.2013.6707419
D. R. Posircaru; L. Dan Serbanati	Integrating legacy medical applications in a standardized Electronic Health Record platform	2015	2015 E-Health and Bioengineering Conference (EHB)	10.1109/EHB.2015.7391401
Poenaru C.E.; Merezeanu D.; Dobrescu R.; Posdarascu E.	Communication issues in e-Health context	2017	2017 E-Health and Bioengineering Conference, EHB 2017	10.1109/EHB.2017.7995354
N. Paraciani; S. Tabozzi; D. Di Pasquale; M. Padula; L. Biocca; C. Lafortuna; F. Maiuri; D. Rudel; M. Fisk	The TeleSCoPE Code. Quality standards for telehealth practice across Europe	2017	2017 E-Health and Bioengineering Conference (EHB)	10.1109/EHB.2017.7995420
A. Neocleous; M. Papaioannou; P. Savva; F. Miguel; A. Panayides; Z. Antoniou; M. Neofytou; E. C. Schiza; K. Neokleous; I. Constantinou; G. Panos; C. N. Schizas; C. S. Pattichis	The International Patient Summary: Proposal for a National Implementation for Cyprus	2022	2022 E-Health and Bioengineering Conference (EHB)	10.1109/EHB55594.2022.9991445
A. Brezulianu; I. Popa; O. Geman; I. Chiuchisan; C. Nastase	Integrated Extended SIR-type Epidemiological Modeling Platform for Covid-19	2022	2022 E-Health and Bioengineering Conference (EHB)	10.1109/EHB55594.2022.9991549
R. Sfat; C. V. Marian	Medical Systems Open Data Exchange Interconnection and Web Questionnaires Based on the HL7 FHIR Standards	2022	2022 E-Health and Bioengineering Conference (EHB)	10.1109/EHB55594.2022.9991574
Ilie L.; Pop E.; Caramihai S.I.; Moisescu M.A.	A SOA Based E-Health Services Framework	2022	2022 10th E-Health and Bioengineering Conference, EHB 2022	10.1109/EHB55594.2022.9991608
Francek P.; Piljic I.; Dragic L.; Mlinanc H.; Kovac M.; Gvozdanovic D.	Overcoming E-health interoperability obstacles: Integrating PHR and EHR using HL7 CCD	2015	Proceedings Elmar - International Symposium Electronics in Marine	10.1109/ELMAR.2015.7334499
Dumay M.; Barthel D.; Toutain L.; Lecoeuvre J.	Effective interoperability and security support for constrained IoT networks	2021	Proceedings - IEEE Global Communications Conference, GLOBECOM	10.1109/GLOBECOM46510.2021.9685592
Mayakul T.; Kiattisin S.	An E-Health Enterprise Architecture Framework: Integration of Thailand Case	2018	6th Global Wireless Summit, GWS 2018	10.1109/GWS.2018.8686514
A. Rodrigues; C. Resende; L. Carvalho; P. Saleiro; F. Abrantes	Performance analysis of an adaptable home healthcare solution	2011	2011 IEEE 13th International Conference on e-Health Networking, Applications and Services	10.1109/HEALTH.2011.6026730
W. Liu; E. K. Park; U. Krieger	eHealth interconnection infrastructure challenges and solutions overview	2012	2012 IEEE 14th International Conference on e-Health Networking, Applications and Services (Healthcom)	10.1109/HealthCom.2012.6379417
Shih Wei Chen; Yu Ting Tseng; Tsai Ya Lai	The design of an ontology-based service-oriented architecture framework for traditional chinese medicine healthcare	2012	2012 IEEE 14th International Conference on e-Health Networking, Applications and Services (Healthcom)	10.1109/HealthCom.2012.6379435
N. Noury; K. Bourquard; D. Bergognon; J. B. Schroeder	Interoperability of communicating medical devices in telemedicine - Regulations initiatives in France	2012	2012 IEEE 14th International Conference on e-Health Networking, Applications and Services (Healthcom)	10.1109/HealthCom.2012.6379476
B. GA mez; C. Juiz	Integration of Emergency Web App for accessing the emergency services by mobile phones	2013	2013 IEEE 15th International Conference on e-Health Networking, Applications and Services (Healthcom 2013)	10.1109/HealthCom.2013.6720658
E. J. MelA­cio Monteiro; C. Costa; J. L. Oliveira	A DICOM viewer based on web technology	2013	2013 IEEE 15th International Conference on e-Health Networking, Applications and Services (Healthcom 2013)	10.1109/HealthCom.2013.6720660
M. de las Mercedes Huertas MiguelA A ez; L. Ceccaroni	A simulation and integration environment for heterogeneous physiology-models	2013	2013 IEEE 15th International Conference on e-Health Networking, Applications and Services (Healthcom 2013)	10.1109/HealthCom.2013.6720672
Thuemmler C.; Mival O.; Benyon D.; Buchanan W.; Paulin A.; Fricker S.; Fiedler M.; Grottland A.; Jell T.; Magedanz T.; Ispas I.; Koops B. J.; Kosta E.; Schneider A.; Gavras A.; Barros M.; Cousin P.; Petrakis E.	Norms and standards in modular medical architectures	2013	2013 IEEE 15th International Conference on e-Health Networking, Applications and Services, Healthcom 2013	10.1109/HealthCom.2013.6720705
T. Shah; F. Rabhi; P. K. Ray	OSHCO: A Cross-domain Ontology for semantic interoperability across medical and oral health domains	2013	2013 IEEE 15th International Conference on e-Health Networking, Applications and Services (Healthcom 2013)	10.1109/HealthCom.2013.6720720
D. F. S. Santos; A. Perkusich; H. O. Almeida	Standard-based and distributed health information sharing for mHealth IoT systems	2014	2014 IEEE 16th International Conference on e-Health Networking, Applications and Services (Healthcom)	10.1109/HealthCom.2014.7001820
Pereira C.; Frade S.; Brandao P.; Correia R.; Aguiar A.	Integrating data and network standards into an interoperable e-Health solution	2014	2014 IEEE 16th International Conference on e-Health Networking, Applications and Services, Healthcom 2014	10.1109/HealthCom.2014.7001821
C. Thuemmler; O. Mival; A. K. Lim; I. Holanec; S. Fricker	A social-technological alignment matrix	2014	2014 IEEE 16th International Conference on e-Health Networking, Applications and Services (Healthcom)	10.1109/HealthCom.2014.7001841
A. Kliem; A. Boelke; A. Grohnert; N. Traeder	Self-adaptive middleware for ubiquitous medical device integration	2014	2014 IEEE 16th International Conference on e-Health Networking, Applications and Services (Healthcom)	10.1109/HealthCom.2014.7001858
T. F. de Freitas Dias; D. Alves; J. C. Felipe	Method for the mapping between health terminologies aiming systems interoperability	2014	2014 IEEE 16th International Conference on e-Health Networking, Applications and Services (Healthcom)	10.1109/HealthCom.2014.7001868
I. MacA­a	Towards a semantic interoperability environment	2014	2014 IEEE 16th International Conference on e-Health Networking, Applications and Services (Healthcom)	10.1109/HealthCom.2014.7001900
D. Morgan; S. Zilora; D. Bogaard	urHL7: An HL7 parsing and manipulation library	2015	2015 17th International Conference on E-health Networking, Application & Services (HealthCom)	10.1109/HealthCom.2015.7454486
R. Pahontu; G. Schneider; B. Bergh; A. Merzweiler	An IHE based gateway architecture to link healthcare IT with medical devices in the operating room	2015	2015 17th International Conference on E-health Networking, Application & Services (HealthCom)	10.1109/HealthCom.2015.7454570
V. A. Keramaris; K. Danas	"OntoDrive" A multi-methodological ontology driven framework for systems analysis of health informatics	2016	2016 IEEE 18th International Conference on e-Health Networking, Applications and Services (Healthcom)	10.1109/HealthCom.2016.7749454
A. P. Alves; T. M. Godinho; C. Costa	Assessing the relational database model for optimization of content discovery services in medical imaging repositories	2016	2016 IEEE 18th International Conference on e-Health Networking, Applications and Services (Healthcom)	10.1109/HealthCom.2016.7749484
F. Pecoraro; D. Luzi; E. Pourabbas; F. L. Ricci	A conceptual model for integrating social and health care services at home: The H@H project	2016	2016 IEEE 18th International Conference on e-Health Networking, Applications and Services (Healthcom)	10.1109/HealthCom.2016.7749489
T. M. Godinho; E. Almeida; L. A. B. Silva; C. Costa	Integrating multiple data sources in a cardiology imaging laboratory	2016	2016 IEEE 18th International Conference on e-Health Networking, Applications and Services (Healthcom)	10.1109/HealthCom.2016.7749524
O. S. Ajigboye; K. Danas	Towards semantics in wearable sensors: The role of transducers electronic data sheets (TEDS) ontology in sensor networks	2016	2016 IEEE 18th International Conference on e-Health Networking, Applications and Services (Healthcom)	10.1109/HealthCom.2016.7749525
Van Velsen L.; Hermens H.; D Hollosy W.O. N.	A maturity model for interoperability in eHealth	2016	2016 IEEE 18th International Conference on e-Health Networking, Applications and Services, Healthcom 2016	10.1109/HealthCom.2016.7749533
R. Aburukba; F. Aloul; A. Mahmoud; K. Kamili; S. Ajmal	AutiAid: A learning mobile application for autistic children	2017	2017 IEEE 19th International Conference on e-Health Networking, Applications and Services (Healthcom)	10.1109/HealthCom.2017.8210788
R. Aburukba; A. Sagahyroon; M. Elnawawy	Remote patient health monitoring cloud brokering services	2017	2017 IEEE 19th International Conference on e-Health Networking, Applications and Services (Healthcom)	10.1109/HealthCom.2017.8210798
Yaqoob T.; Mir F.; Abbas H.; Shahid W.B.; Shafqat N.; Amjad M.F.	Feasibility analysis for deploying national healthcare information system (NHIS) for Pakistan	2017	2017 IEEE 19th International Conference on e-Health Networking, Applications and Services, Healthcom 2017	10.1109/HealthCom.2017.8210836
F. Gomes; J. Paiva; A. Bezerra; C. Moura; M. Oliveira; O. Andrade	MARCIA: Applied Clinical Record Management : Eletronic Health Record Applied with EHRServer	2018	2018 IEEE 20th International Conference on e-Health Networking, Applications and Services (Healthcom)	10.1109/HealthCom.2018.8531096
I. Villanueva Miranda; H. Nazeran; R. Martinek	A Semantic Interoperability Approach to Heterogeneous Internet of Medical Things (IoMT) Platforms	2018	2018 IEEE 20th International Conference on e-Health Networking, Applications and Services (Healthcom)	10.1109/HealthCom.2018.8531103
A. Kiourtis; A. Mavrogiorgou; D. Kyriazis	FHIR Ontology Mapper (FOM): Aggregating Structural and Semantic Similarities of Ontologies towards their Alignment to HL7 FHIR	2018	2018 IEEE 20th International Conference on e-Health Networking, Applications and Services (Healthcom)	10.1109/HealthCom.2018.8531149
A. H. CeldrA n; F. J. GarcA­a Clemente; J. Weimer; I. Lee	ICE++: Improving Security, QoS, and High Availability of Medical Cyber-Physical Systems through Mobile Edge Computing	2018	2018 IEEE 20th International Conference on e-Health Networking, Applications and Services (Healthcom)	10.1109/HealthCom.2018.8531185
S. EL JAOUHARI; B. GIBAUD; P. LEMONNIER; G. PASQUIER; E. POISEAU; E. GUIFFARD; P. HARDY; E. CORDONNIER	Introduction to DICOM-RTV: a new standard for real-time video communication in hospitals	2019	2019 IEEE International Conference on E-health Networking, Application & Services (HealthCom)	10.1109/HealthCom46333.2019.9009435
F. Gomes; R. Freitas; M. Ribeiro; C. Moura; O. Andrade; M. Oliveira	GIRLS, a Gateway for Interoperability of electronic health Record in Low-cost System : Interoperability beetween FHIR and OpenEHR Standards	2019	2019 IEEE International Conference on E-health Networking, Application & Services (HealthCom)	10.1109/HealthCom46333.2019.9009602
H. Belani; P. A oliA ; T. PerkoviA	An Industrial IoT-Based Ontology Development for Well-Being, Aging and Health: A Scoping Review	2022	2022 IEEE International Conference on E-health Networking, Application & Services (HealthCom)	10.1109/HealthCom54947.2022.9982769
M. S. Baihan	Role-based Access Control Solution for GraphQL-based Fast Healthcare Interoperability Resources Health Application Programming Interface	2022	2022 IEEE International Conference on E-health Networking, Application & Services (HealthCom)	10.1109/HealthCom54947.2022.9982782
T. Shah; F. Rabhi; P. Ray; K. Taylor	A Guiding Framework for Ontology Reuse in the Biomedical Domain	2014	2014 47th Hawaii International Conference on System Sciences	10.1109/HICSS.2014.360
Hossain M.S.; Masud M.	Medical data management and interoperability in e-Health systems	2014	International Conference on Advanced Communication Technology, ICACT	10.1109/ICACT.2014.6779090
Singh R.; Baig M.M.; Sonekar S.V.; Sawwashere S.	Exploring the Potential of Distributed Ledger Technology in e-Health Monitoring	2023	2023 1st International Conference on Cognitive Computing and Engineering Education, ICCCEE 2023	10.1109/ICCCEE55951.2023.10424046
Shoumik F.S.; Talukder M.I.M.M.; Jami A.I.; Protik N.W.; Hoque M.M.	Scalable micro-service based approach to FHIR server with golang and No-SQL	2017	20th International Conference of Computer and Information Technology, ICCIT 2017	10.1109/ICCITECHN.2017.8281846
W. Liu; U. Krieger; E. K. Park; S. S. Zhu	Smart and connected e-Health lab for standards validation and conformance	2016	2016 International Conference on Computing, Networking and Communications (ICNC)	10.1109/ICCNC.2016.7440623
Guo Y.; Yao Y.; Bai G.	On enhancement of inter-activity for knowledge sharing in eHealth	2016	IEEE International Conference on Communications	10.1109/ICComm.2016.7528335
Ramlrez Ramlrez R.; Coslo Leon M.; Ojeda Carreno D.; Vazquez Briseno M.; Nieto Hipolito J.I.	Designing a gateway IEEE1451-HL7 for E-health telemonitoring services	2015	2015 International Conference on Computing Systems and Telematics, ICCSAT 2015	10.1109/ICCSAT.2015.7362927
Radwan A.S.; Abdel Hamid A.A.; Hanafy Y.	Cloud-based service for secure electronic medical record exchange	2012	2012 22nd International Conference on Computer Theory and Applications, ICCTA 2012	10.1109/ICCTA.2012.6523553
Kassem I.; Sleit A.	Elapsed Time of IoT Application Protocol for ECG: A Comparative Study between CoAP and MQTT	2020	2nd International Conference on Electrical, Communication and Computer Engineering, ICECCE 2020	10.1109/ICECCE49384.2020.9179435
Buzzi M.; Ferrucci L.; Gennai F.; Petrucci C.	A proposed evolution for the Italian certified electronic mail system	2016	2016 3rd International Conference on eDemocracy and eGovernment, ICEDEG 2016	10.1109/ICEDEG.2016.7461693
Setyawan R.; Hidayanto A.N.; Sensuse D.I.; Kautsarina; Suryono R.R.; Abilowo K.	Data Integration and Interoperability Problems of HL7 FHIR Implementation and Potential Solutions: A Systematic Literature Review	2021	Proceedings - International Conference on Informatics and Computational Sciences	10.1109/ICICoS53627.2021.9651762
Aouachria M.; Aouache M.; Oudjoudi I.	Base Frame of Algerian E-Health System: How to Ensure Consistency of Data Exchanged with Laboratory Management System Using BPM and IHE Profiles?	2021	Proceedings - 2021 International Conference on Information Systems and Advanced Technologies, ICISAT 2021	10.1109/ICISAT54145.2021.9678457
Setyawan R.; Nizar Hidayanto A.; Indra Sensuse D.; Suryono R.R.; Kautsarina	Software Architecture Refactoring Based on Data Integration and Interoperability Issues in PeduliLindungi	2022	Proceedings - 2022 2nd International Conference on Information Technology and Education, ICIT and E 2022	10.1109/ICITE54466.2022.9759897
Bai G.; Guo Y.	A general architecture for developing a sustainable elderly care e-health system	2011	8th International Conference on Service Systems and Service Management - Proceedings of ICSSSM'11	10.1109/ICSSSM.2011.5959443
Lima B.; Faria J.P.	A Model-Based Approach for Product Testing and Certification in Digital Ecosystems	2016	Proceedings - 2016 IEEE International Conference on Software Testing, Verification and Validation Workshops, ICSTW 2016	10.1109/ICSTW.2016.22
Piyare R.; Park S.; Maeng S.Y.; Park S.H.; Oh S.C.; Choi S.G.; Choi H.S.; Lee S.R.	Integrating Wireless Sensor Network into Cloud services for real-time data collection	2013	International Conference on ICT Convergence	10.1109/ICTC.2013.6675470
Li M.; Moll E.; Chituc C. M.	IoT for healthcare: An architecture and prototype implementation for the remote e-health device management using Continua and LwM2M protocols	2018	Proceedings: IECON 2018 - 44th Annual Conference of the IEEE Industrial Electronics Society	10.1109/IECON.2018.8591635
Postolache O.; Girao P.; Pinheiro E.; Madeira R.; Pereira J.M.D.; Mendes J.; Postolache G.; Moura C.	Multi-usage of microwave Doppler radar in pervasive healthcare systems for elderly	2011	Conference Record - IEEE Instrumentation and Measurement Technology Conference	10.1109/IMTC.2011.5944313
Sharma P.; Soman S.; Srivastava P.K.	An Approach for Implementation of SNOMED-CT in Healthcare Information Systems	2018	2017 14th IEEE India Council International Conference, INDICON 2017	10.1109/INDICON.2017.8487867
Pereira J.; Beir M.; Teixeira J.; Machado R.J.	Patient-centric e-Prescription Services - An Integrated System Architecture Proposal	2018	9th International Conference on Intelligent Systems 2018: Theory, Research and Innovation in Applications, IS 2018 - Proceedings	10.1109/IS.2018.8710500
Shafqat S.; Anwar Z.; Javaid Q.; Ahmad H.F.	A Unified Deep Learning Diagnostic Architecture for Big Data Healthcare Analytics	2023	Proceedings - 2023 IEEE 15th International Symposium on Autonomous Decentralized Systems, ISADS 2023	10.1109/ISADS56919.2023.10092137
Lubamba C.; Bagula A.	Cyber-healthcare cloud computing interoperability using the HL7-CDA standard	2017	Proceedings - IEEE Symposium on Computers and Communications	10.1109/ISCC.2017.8024513
Al Tamimi A. K.; Khalifeh A.	Mobile mules: Modular e-health information synchronization framework	2014	International Symposium on Medical Information and Communication Technology, ISMICT	10.1109/ISMICT.2014.6825234
Garshasbi M.; Asosheh A.; Asadi H.	Application and effectiveness of ontology on e-Health	2014	2014 7th International Symposium on Telecommunications, IST 2014	10.1109/ISTEL.2014.7000764
Zeinali N.; Asosheh A.; Setareh S.	The conceptual model to solve the problem of interoperability in health information systems	2017	2016 8th International Symposium on Telecommunications, IST 2016	10.1109/ISTEL.2016.7881909
G. Ruggeri; O. Briante	A framework for IoT and E-Health systems integration based on the social Internet of Things paradigm	2017	2017 International Symposium on Wireless Communication Systems (ISWCS)	10.1109/ISWCS.2017.8108152
Coppolino L.; D Antonio S.; Romano L.; Staffa M.	KONFIDO Project: A Secure Infrastructure Increasing Interoperability on a Systemic Level among eHealth Services Across Europe	2017	Proceedings - 2017 IEEE International Conference on Internet of Things, IEEE Green Computing and Communications, IEEE Cyber, Physical and Social Computing, IEEE Smart Data, iThings-GreenCom-CPSCom-SmartData 2017	10.1109/iThings-GreenCom-CPSCom-SmartData.2017.57
Gazzarata R., Vergari F., Cinotti T.S., Giacomini M.	A standardized SOA for clinical data interchange in a cardiac telemonitoring environment	2014	IEEE Journal of Biomedical and Health Informatics	10.1109/JBHI.2014.2334372
Thelen S., Czaplik M., Meisen P., Schilberg D., Jeschke S.	Using off-the-shelf medical devices for biomedical signal monitoring in a telemedicine system for emergency medical services	2015	IEEE Journal of Biomedical and Health Informatics	10.1109/JBHI.2014.2361775
MacIs S., Loi D., Ulgheri A., Pani D., Solinas G., La Manna S., Cestone V., Guerri D., Raffo L.	Design and Usability Assessment of a Multi-Device SOA-Based Telecare Framework for the Elderly	2020	IEEE Journal of Biomedical and Health Informatics	10.1109/JBHI.2019.2894552
Pathak, N; Mukherjee, A; Misra, S	SemBox: Semantic Interoperability in a Box for Wearable e-Health Devices	2023	IEEE JOURNAL OF BIOMEDICAL AND HEALTH INFORMATICS	10.1109/JBHI.2022.3168071
Pereira, C; Pinto, A; Ferreira, D; Aguiar, A	Experimental Characterization of Mobile IoT Application Latency	2017	IEEE INTERNET OF THINGS JOURNAL	10.1109/JIOT.2017.2689682
Pathak, N; Misra, S; Mukherjee, A; Kumar, N	HeDI: Healthcare Device Interoperability for IoT-Based e-Health Platforms	2021	IEEE INTERNET OF THINGS JOURNAL	10.1109/JIOT.2021.3052066
Nachabe, L; Girod Genet, M; El Hassan, B	Unified Data Model for Wireless Sensor Network	2015	IEEE SENSORS JOURNAL	10.1109/JSEN.2015.2393951
N. Ramdani; A. Panayides; M. Karamousadakis; M. Mellado; R. Lopez; C. Christophorou; M. Rebiai; M. Blouin; E. Vellidou; D. Koutsouris	A Safe, Efficient and Integrated Indoor Robotic Fleet for Logistic Applications in Healthcare and Commercial Spaces: The ENDORSE Concept	2019	2019 20th IEEE International Conference on Mobile Data Management (MDM)	10.1109/MDM.2019.000-8
Nachabe L.; Raiyee R.; Falou O.; Girod Genet M.; Elhassan B.	Diabetes Mobile Application as a Part of Semantic Multi-Agent System for E-Health	2020	Middle East Conference on Biomedical Engineering, MECBME	10.1109/MECBME47393.2020.9265125
H. Belani; P. A oliA ; T. PerkoviA ; K. Zovko	Ontology-Based Cybersecurity for Well-Being, Aging and Health: A Scoping Review	2023	2023 IEEE International Mediterranean Conference on Communications and Networking (MeditCom)	10.1109/MeditCom58224.2023.10266600
Nijeweme D Hollosy W.O.; Van Velsen L.; Huygens M.; Hermens H.	Requirements for and Barriers towards Interoperable eHealth Technology in Primary Care	2015	IEEE Internet Computing	10.1109/MIC.2015.53
A. Krukowski; M. Charalambides; M. Chouchoulis; E. Vogiatzaki	Supporting medical research on chronic diseases using integrated health monitoring platform	2014	2014 4th International Conference on Wireless Mobile Communication and Healthcare - Transforming Healthcare Through Innovations in Mobile and Wireless Technologies (MOBIHEALTH)	10.1109/MOBIHEALTH.2014.7015995
Kliem A.; Hovestadt M.; Kao O.	Security and communication architecture for networked medical devices in mobility-aware ehealth environments	2012	Proceedings - 2012 IEEE 1st International Conference on Mobile Services, MS 2012	10.1109/MobServ.2012.15
T. N. Gia; N. K. Thanigaivelan; A. M. Rahmani; T. Westerlund; P. Liljeberg; H. Tenhunen	Customizing 6LoWPAN networks towards Internet-of-Things based ubiquitous healthcare systems	2014	2014 NORCHIP	10.1109/NORCHIP.2014.7004716
Alamri B.; Javed I.T.; Margaria T.	A GDPR-Compliant Framework for IoT-Based Personal Health Records Using Blockchain	2021	2021 11th IFIP International Conference on New Technologies, Mobility and Security, NTMS 2021	10.1109/NTMS49979.2021.9432661
H. Belani; P. A oliA ; T. PerkoviA	Towards Ontology-Based Requirements Engineering for IoT-Supported Well-Being, Aging and Health	2022	2022 IEEE 30th International Requirements Engineering Conference Workshops (REW)	10.1109/REW56159.2022.00019
A. Radu; A. Costan; B. Iancu; V. Dadarlat; A. Peculea	Intercloud platform for connecting and managing heterogeneous services with applications for e-health	2015	2015 Conference Grid, Cloud & High Performance Computing in Science (ROLCG)	10.1109/ROLCG.2015.7367229
M. A. Issa; A. Eldosouky; M. Ibnkahla; J. Jaskolka; A. Matrawy	Integrating Medical and Wearable Devices with E-Health Systems Using Horizontal IoT Platforms	2023	2023 IEEE Sensors Applications Symposium (SAS)	10.1109/SAS58821.2023.10254186
P. Maia; A. Baffa; E. Cavalcante; F. C. Delicato; T. Batista; P. F. Pires	A Middleware Platform for Integrating Devices and Developing Applications in E-Health	2015	2015 XXXIII Brazilian Symposium on Computer Networks and Distributed Systems	10.1109/SBRC.2015.13
Ouffoue G.L.A.; Zaidi F.; Cavalli A.R.; Lallali M.	An Attack-Tolerant Framework for Web Services	2017	Proceedings - 2017 IEEE 14th International Conference on Services Computing, SCC 2017	10.1109/SCC.2017.75
Thiombiano J.; Traore Y.; Malo S.; Koassa P.; Sie O.	Semantic annotation of resources based on ontologies:application to a knowledge sharing platform on meningitis	2020	2nd International Conference on Smart Cities and Communities: Smart Communities and Cities for Sahel's Sustainable Development: Towards Practical Solutions, SCCIC 2020	10.1109/SCCIC51516.2020.9377332
Mukhiya S.K.; Rabbi F.; Pun K.I.; Lamo Y.	An architectural design for self-reporting e-health systems	2019	Proceedings - 2019 IEEE/ACM 1st International Workshop on Software Engineering for Healthcare, SEH 2019	10.1109/SEH.2019.00008
Weber J.H.; Kuziemsky C.	Pragmatic interoperability for ehealth systems: The fallback workflow patterns	2019	Proceedings - 2019 IEEE/ACM 1st International Workshop on Software Engineering for Healthcare, SEH 2019	10.1109/SEH.2019.00013
C. Corches; M. Daraban; L. Miclea	Monitoring Hospital Activity Through Petri Nets	2023	2023 IEEE 29th International Symposium for Design and Technology in Electronic Packaging (SIITME)	10.1109/SIITME59799.2023.10430634
Kumar A.; Sharma N.; Chauhan R.; Prabha C.; Sharma M.	Blockchain in Healthcare: Types, Privacy Challenges, and Security Resilience	2023	2023 3rd International Conference on Smart Generation Computing, Communication and Networking, SMART GENCON 2023	10.1109/SMARTGENCON60755.2023.10442615
Drogovoz V.A.; Kubankov A.N.	Conceptual Aspects of Interoperability Control for Improving Synchronization Processes in Cloud Computing	2023	2023 Systems of Signal Synchronization, Generating and Processing in Telecommunications, SYNCHROINFO 2023 - Proceedings	10.1109/SYNCHROINFO57872.2023.10178548
Biswas, S; Sharif, K; Li, F; Alam, I; Mohanty, SP	DAAC: Digital Asset Access Control in a Unified Blockchain Based E-Health System	2022	IEEE TRANSACTIONS ON BIG DATA	10.1109/TBDATA.2020.3037914
Jimenez Fernandez, S; de Toledo, P; del Pozo, F	Usability and Interoperability in Wireless Sensor Networks for Patient Telemonitoring in Chronic Disease Management	2013	IEEE TRANSACTIONS ON BIOMEDICAL ENGINEERING	10.1109/TBME.2013.2280967
Clarke M., De Folter J., Verma V., Gokalp H.	Interoperable End-to-End Remote Patient Monitoring Platform Based on IEEE 11073 PHD and ZigBee Health Care Profile	2018	IEEE Transactions on Biomedical Engineering	10.1109/TBME.2017.2732501
Ray, PP; Thapa, N; Dash, D	Implementation and Performance Analysis of Interoperable and Heterogeneous IoT-Edge Gateway for Pervasive Wellness Care	2019	IEEE TRANSACTIONS ON CONSUMER ELECTRONICS	10.1109/TCE.2019.2939494
Biswas, S; Sharif, K; Li, F; Latif, Z; Kanhere, SS; Mohanty, SP	Interoperability and Synchronization Management of Blockchain-Based Decentralized e-Health Systems	2020	IEEE TRANSACTIONS ON ENGINEERING MANAGEMENT	10.1109/TEM.2020.2989779
Martinez Espronceda, M; Martinez, I; Serrano, L; Led, S; Trigo, JD; Marzo, A; Escayola, J; Garcia, J	Implementation Methodology for Interoperable Personal Health Devices With Low-Voltage Low-Power Constraints	2011	IEEE TRANSACTIONS ON INFORMATION TECHNOLOGY IN BIOMEDICINE	10.1109/TITB.2011.2134861
Santana, DB; Zocalo, YA; Armentano, RL	Integrated e-Health Approach Based on Vascular Ultrasound and Pulse Wave Analysis for Asymptomatic Atherosclerosis Detection and Cardiovascular Risk Stratification in the Community	2012	IEEE TRANSACTIONS ON INFORMATION TECHNOLOGY IN BIOMEDICINE	10.1109/TITB.2011.2169977
Masud, M; Hossain, MS; Alamri, A	Data Interoperability and Multimedia Content Management in e-Health Systems	2012	IEEE TRANSACTIONS ON INFORMATION TECHNOLOGY IN BIOMEDICINE	10.1109/TITB.2012.2202244
Lopes De Souza R.; Lung L.C.; Custodio R.F.	Multi-factor authentication in key management systems	2013	Proceedings - 12th IEEE International Conference on Trust, Security and Privacy in Computing and Communications, TrustCom 2013	10.1109/TrustCom.2013.90
Calamai, R; Giarre, L	Enabling Primary and Specialist Care Interoperability Through HL7 CDA Release 2 and the Chronic Care Model: An Italian Case Study	2012	IEEE TRANSACTIONS ON SYSTEMS MAN AND CYBERNETICS PART A-SYSTEMS AND HUMANS	10.1109/TSMCA.2012.2210205
A. Hassebo	A hybrid 5G/PON - Based E-Health Communication Infrastructure	2021	2021 IEEE 12th Annual Ubiquitous Computing, Electronics & Mobile Communication Conference (UEMCON)	10.1109/UEMCON53757.2021.9666690
Renner T.; Kliem A.; Kao O.	The Device Cloud - Applying Cloud Computing Concepts to the Internet of Things	2014	Proceedings - 2014 IEEE International Conference on Ubiquitous Intelligence and Computing, 2014 IEEE International Conference on Autonomic and Trusted Computing, 2014 IEEE International Conference on Scalable Computing and Communications and Associated Symposia/Workshops, UIC-ATC-ScalCom 2014	10.1109/UIC-ATC-ScalCom.2014.106
Amato F.; Mazzeo A.; Moscato V.; Picariello A.	A framework for semantic interoperability over the cloud	2013	Proceedings - 27th International Conference on Advanced Information Networking and Applications Workshops, WAINA 2013	10.1109/WAINA.2013.218
Pereira C.; Pinto A.; Aguiar A.; Rocha P.; Santiago F.; Sousa J.	IoT interoperability for actuating applications through standardised M2M communications	2016	WoWMoM 2016 - 17th International Symposium on a World of Wireless, Mobile and Multimedia Networks	10.1109/WoWMoM.2016.7523564
A. Mihovska; S. Kyriazakos; R. Prasad; M. Pejanovic Djurisic; V. Poulkov	Integration of wireless and data technologies for personalized smart applications	2015	2015 Wireless Telecommunications Symposium (WTS)	10.1109/WTS.2015.7117287
Kassari, P; Papaioannou, P; Billiris, A; Karanikas, H; Eleftheriou, S; Thireos, E; Manios, Y; Chrousos, GP; Charmandari, E	Electronic registry for the management of childhood obesity in Greece	2018	EUROPEAN JOURNAL OF CLINICAL INVESTIGATION	10.1111/eci.12887
Costa, A; Julian, V; Novais, P	Advances and trends for the development of ambient-assisted living platforms	2017	EXPERT SYSTEMS	10.1111/exsy.12163
Barboza L.D.; Andreao R.V.; Celestrini J.R.; Santos C.A.S.; Pereira R.	HealthGate - Microservices integration platform in health domain	2021	Proceedings of SPIE - The International Society for Optical Engineering	10.1117/12.2606251
Nyangena J., Rajgopal R., Ombech E.A., Oloo E., Luchetu H., Wambugu S., Kamau O., Nzioka C., Gwer S., Ndiritu Ndirangu M.	Maturity assessment of Kenya's health information system interoperability readiness	2021	BMJ Health and Care Informatics	10.1136/bmjhci-2020-100241
Bouamrane M. M.; Tao C.	Managing interoperability and complexity inhealth systems: MIXHS'11 workshop summary	2011	International Conference on Information and Knowledge Management, Proceedings	10.1145/2063576.2064050
Bouamrane M. M.; Mair F.	An overview of electronic health systems development & integration in Scotland	2011	International Conference on Information and Knowledge Management, Proceedings	10.1145/2064747.2064760
Emerencia A.; Van Der Krieke L.; Petkov N.; Aiello M.	Assessing schizophrenia with an interoperable architecture	2011	International Conference on Information and Knowledge Management, Proceedings	10.1145/2064747.2064766
Joyia G.J.; Akram M.U.; Akbar C.N.; Maqsood M.F.	Evolution of Health Level-7: A survey	2018	ACM International Conference Proceeding Series	10.1145/3178461.3178480
Fernandez Iglesias M.J.; Anido Rifon L.E.; Valladares Rodriguez S.M.; Pacheco Lorenzo M.	Integration of Diagnosis Application Data using FHIR	2022	ACM International Conference Proceeding Series	10.1145/3560071.3560088
Breidenbach M.; Hamiti F.; Guluzade A.; Heiba N.; Mohamad Y.; Velasco C.; Herbeck Belnap B.; Luhmann D.	Development of a flexible and interoperable architecture to customize clinical solutions targeting the care of multimorbid patients	2022	ACM International Conference Proceeding Series	10.1145/3563137.3563157
Samonte M.J.C.; Giron J.D.A.; Pantoja M.M.A.; Tobias A.M.D.	A Blockchain-based EHR System for Interhospital Communication and Patient Data Ownership Empowerment	2023	ACM International Conference Proceeding Series	10.1145/3625156.3625192
Amin M.M.; Sutrisman A.; Stiawan D.; Ermatita; Alzahrani M.Y.; Budiarto R.	Interoperability framework for integrated e-health services	2020	Bulletin of Electrical Engineering and Informatics	10.11591/eei.v9i1.1825
Safdar, Z; Farid, S; Qadir, M; Asghar, K; Iqbal, J; Hamdani, FK	A Novel Architecture for Internet of Things Based E-Health Systems	2020	JOURNAL OF MEDICAL IMAGING AND HEALTH INFORMATICS	10.1166/jmihi.2020.3184
English S.W., Barrett K.M., Freeman W.D., Demaerschalk B.M.	Telemedicine-enabled ambulances and mobile stroke units for prehospital stroke management	2022	Journal of telemedicine and telecare	10.1177/1357633X211047744
Torres Zenteno A.H., Fernandez F., Palomino Garcia A., Moniche F., Escudero I., Jimenez Hernandez M.D., Caballero A., Escobar Rodriguez G., Parra C.	Mobile platform for treatment of stroke: A case study of tele-assistance	2016	Health informatics journal	10.1177/1460458215572925
Bjørnstad C., Ellingsen G.	Data work: A condition for integrations in health care	2019	Health informatics journal	10.1177/1460458219833114
Gavrilov, G; Vlahu Gjorgievska, E; Trajkovik, V	Healthcare data warehouse system supporting cross-border interoperability	2020	HEALTH INFORMATICS JOURNAL	10.1177/1460458219876793
Ntafi, C; Spyrou, S; Bamidis, P; Theodorou, M	The legal aspect of interoperability of cross border electronic health services: A study of the european and national legal framework	2022	HEALTH INFORMATICS JOURNAL	10.1177/14604582221128722
Rubi, JNS; Gondim, PRD	Interoperable Internet of Medical Things platform for e-Health applications	2020	INTERNATIONAL JOURNAL OF DISTRIBUTED SENSOR NETWORKS	10.1177/1550147719889591
Aaron R.E., Tian T., Yeung A.M., Huang J., Klonoff D.C., Espinoza J.C.	The Launch of the iCoDE-2 Standard Project: Integration of Connected Diabetes Device Data Into the Electronic Health Record	2024	Journal of Diabetes Science and Technology	10.1177/19322968231207888
Singh J.; Bacon J.M.	On middleware for emerging health services	2014	Journal of Internet Services and Applications	10.1186/1869-0238-5-6
El Sappagh S., Ali F., Hendawi A., Jang J. H., Kwak K. S.	A mobile health monitoring-and-treatment system based on integration of the SSN sensor ontology and the HL7 FHIR standard	2019	BMC medical informatics and decision making	10.1186/s12911-019-0806-z
Davoody N., Koch S., Krakau I., Hagglund M.	Accessing and sharing health information for post-discharge stroke care through a national health information exchange platform - a case study	2019	BMC medical informatics and decision making	10.1186/s12911-019-0816-x
Pape L., Schneider N., Schleef T., Junius Walker U., Haller H., Brunkhorst R., Hellrung N., Prokosch H.U., Haarbrandt B., Marschollek M., Schiffer M.	The nephrology eHealth-system of the metropolitan region of Hannover for digitalization of care, establishment of decision support systems and analysis of health care quality	2019	BMC medical informatics and decision making	10.1186/s12911-019-0902-0
Ndlovu K., Mars M., Scott R.E.	Interoperability frameworks linking mHealth applications to electronic record systems	2021	BMC health services research	10.1186/s12913-021-06473-6
Ndlovu K., Mars M., Scott R.E.	Development of a conceptual framework for linking mHealth applications to eRecord systems in Botswana	2021	BMC health services research	10.1186/s12913-021-07134-4
Marceglia, S; Rigby, M; Alonso, A; Keeling, D; Kubitschke, L; Pozzi, G	DEDICATE: proposal for a conceptual framework to develop dementia-friendly integrated eCare support	2018	BIOMEDICAL ENGINEERING ONLINE	10.1186/s12938-018-0552-y
Richter J.G., Chehab G., Schwartz C., Ricken E., Tomczak M., Acar H., Gappa H., Velasco C.A., Rosengren P., Povilionis A., Schneider M., Thestrup J.	The PICASO cloud platform for improved holistic care in rheumatoid arthritis treatment experiences of patients and clinicians	2021	Arthritis Research and Therapy	10.1186/s13075-021-02526-7
Leroux H., Metke Jimenez A., Lawley M.J.	Towards achieving semantic interoperability of clinical study data with FHIR	2017	Journal of biomedical semantics	10.1186/s13326-017-0148-7
Metke Jimenez A., Steel J., Hansen D., Lawley M.	Ontoserver: a syndicated terminology server	2018	Journal of biomedical semantics	10.1186/s13326-018-0191-z
Grimes J., Szul P., Metke Jimenez A., Lawley M., Loi K.	Pathling: analytics on FHIR	2022	Journal of biomedical semantics	10.1186/s13326-022-00277-1
Adenuga O.A., Kekwaletswe R.M., Coleman A.	eHealth integration and interoperability issues: Towards a solution through enterprise architecture	2015	Health Information Science and Systems	10.1186/s13755-015-0009-7
Pervez U.; Mahmood A.; Hasan O.; Latif K.; Gawanmeh A.	Improvement strategies for Device Interoperability Middleware using formal reliability analysis	2016	Scalable Computing	10.12694/scpe.v17i3.1178
Garai A.; Pentek I.; Adamko A.	Revolutionizing healthcare with IoT and cognitive, cloud-based telemedicine	2019	Acta Polytechnica Hungarica	10.12700/APH.16.2.2019.2.10
Rachmawati U.A.; Haryanti S.C.; Aini N.; Pradipta A.; Suhartanto H.	E-health grid network topology based on province in Indonesia	2016	International Journal of Bio-Science and Bio-Technology	10.14257/ijbsbt.2016.8.2.29
Eddabbah M.; Moussaoui M.; Laaziz Y.	Performance evaluation of a smart remote patient monitoring system based heterogeneous WSN	2018	International Journal of Advanced Computer Science and Applications	10.14569/ijacsa.2018.090837
AlSobeh A.M.R.; Klaib A.F.; Yahya A.A.	A national framework for e-health data collection in Jordan with current practices	2019	International Journal of Computer Applications in Technology	10.1504/IJCAT.2019.097118
Kritchanchai D.; Muangchoo S.; Tan W.K.A.	Improving the efficiency of healthcare supply chain in Thailand	2018	International Journal of Electronic Healthcare	10.1504/IJEH.2018.101452
Adebesin F.; Kotze P.	A process for developing an e-health standards selection method artefact using design science research	2017	Journal of Design Research	10.1504/JDR.2017.089913
Czaplik M., Voigt V., Kenngott H., Clusmann H., Hoffmann R., Will A.	Why OR.NET? Requirements and perspectives from a medical user's, clinical operator's and device manufacturer's points of view	2018	Biomedizinische Technik	10.1515/bmt-2017-0043
Schuler A.; Franz B.; Krauss O.	A Comparison of Data Traffic in Standardized Personal Health Monitoring Solutions	2015	International Journal of Electronics and Telecommunications	10.1515/eletel-2015-0018
Garai A.; Pentek I.; Adamko A.; Nemeth A.	Methodology for clinical integration of E-health sensor-based smart device technology with cloud architecture	2017	Pollack Periodica	10.1556/606.2017.12.1.6
Lax G.	A warning on software interoperability in e-health	2019	International Journal of Machine Learning and Computing	10.18178/ijmlc.2019.9.5.850
Ashraf F., Ali Z.	Hospital Information Systems: Enhancing Patient Care through Technology	2024	Jornal Brasileiro de Patologia e Medicina Laboratorial	10.1900/JBPML.2024.60.01.005
Mtey M.M.; Dida M.A.	Towards interoperable e-Health system in Tanzania: analysis and evaluation of the current security trends and big data sharing dynamics	2019	International Journal of Advanced Technology and Engineering Exploration	10.19101/IJATEE.2019.650057
Mansouri S.	The development of the vital signs tele-monitoring system for the elderly by using uml language and the interoperability standard continua	2020	Open Bioinformatics Journal	10.2174/1875036202013010092
Jagadamba G., Shashidhar R., Gururaj H.L., Vinayakumar R., Meshari A., Yasser A.	Electronic Health Record (EHR) System Development for Study on EHR Data-based Early Prediction of Diabetes Using Machine Learning Algorithms	2023	Open Bioinformatics Journal	10.2174/18750362-v16-e230906-2023-15
Signorelli G.R., Lehocki F., Mora Fernandez M., O Neill G., O Connor D., Brennan L., Monteiro Guerra F., Rivero Rodriguez A., Hors Fraile S., Munoz Penas J., Bonjorn Dalmau M., Mota J., Oliveira R.B., Mrinakova B., Putekova S., Muro N., Zambrana F., Garcia Gomez J.M.	A Research Roadmap: Connected Health as an Enabler of Cancer Patient Support	2019	Journal of medical Internet research	10.2196/14360
Lee H. A., Kung H.H., Udayasankaran J.G., Kijsanayotin B., Marcelo A.B., Chao L.R., Hsu C. Y.	An architecture and management platform for blockchain-based personal health record exchange: Development and usability study	2020	Journal of Medical Internet Research	10.2196/16748
Chatterjee A., Prinz A., Gerdes M., Martinez S.	An automatic ontology-based approach to support logical representation of observable and measurable data for healthy lifestyle management: Proof-of-concept study	2021	Journal of Medical Internet Research	10.2196/24656
Chen N., Liu P.	Assessing Elderly User Preference for Telehealth Solutions in China: Exploratory Quantitative Study	2022	JMIR mHealth and uHealth	10.2196/27272
Oehm J.B., Riepenhausen S.L., Storck M., Dugas M., Pryss R., Varghese J.	Integration of Patient-Reported Outcome Data Collected Via Web Applications and Mobile Apps Into a Nation-Wide COVID-19 Research Platform Using Fast Healthcare Interoperability Resources: Development Study	2024	Journal of Medical Internet Research	10.2196/47846
Galligioni E., Piras E.M., Galvagni M., Eccher C., Caramatti S., Zanolli D., Santi J., Berloffa F., Dianti M., Maines F., Sannicolò M., Sandri M., Bragantini L., Ferro A., Forti S.	Integrating mHealth in Oncology: Experience in the Province of Trento	2015	Journal of medical Internet research	10.2196/jmir.3743
Gay V., Leijdekkers P.	Bringing Health and Fitness Data Together for Connected Health Care: Mobile Apps as Enablers of Interoperability	2015	Journal of medical Internet research	10.2196/jmir.5094
Ndlovu K.; Mogotlhwane T.; Scott R.E.; Mars M.	E-health interoperability landscape: Botswana	2016	Proceedings of the 4th IASTED International Conference on Health Informatics, AfricaHI 2016	10.2316/P.2016.837-010
Chaim R.M.; Oliveira E.C.; Araujo A.P.F.	Technical specifications of a service-oriented architecture for semantic interoperability of EHR - Electronic health records	2017	Iberian Conference on Information Systems and Technologies, CISTI	10.23919/CISTI.2017.7975923
Eom D.; Lee H.	A holistic approach to exploring the divided standards landscape in E-Health research	2017	Proceedings of the 2017 ITU Kaleidoscope Academic Conference: Challenges for a Data-Driven Society, ITU K 2017	10.23919/ITU-WT.2017.8246985
Kuo M. H.; Kushniruk A.W.; Borycki E.M.; Hsu C. Y.; Lai C. L.	National strategies for health data interoperability	2011	Studies in Health Technology and Informatics	10.3233/978-1-60750-709-3-238
Kregar M.; Mar un T.; Dovzan I.; ehovin L.	The role of basic data registers in cross-border interconnection of ehealth solutions	2011	Studies in Health Technology and Informatics	10.3233/978-1-60750-735-2-155
Bjering H.; Ginige A.; Maeder A.; Bensoussan A.; Zhu X.; Lattuca C.	Electronic medical record information system for patient consultations in Chinese medicine	2011	Studies in Health Technology and Informatics	10.3233/978-1-60750-791-8-10
Rosenalv J.; Lundell K. H.	The Swedish strategy and method for development of a national healthcare information architecture	2012	Studies in Health Technology and Informatics	10.3233/978-1-61499-052-9-8
Rodrigues J. M.; Schulz S.; Rector A.; Spackman K.; Ustun B.; Chute C.G.; Della Mea V.; Millar J.; Persson K.B.	Sharing ontology between ICD 11 and SNOMED CT will enable seamless Re-use and semantic interoperability	2013	Studies in Health Technology and Informatics	10.3233/978-1-61499-289-9-343
Chronaki C.; Estelrich A.; Cangioli G.; Melgara M.; Kalra D.; Gonzaga Z.; Garber L.; Blechman E.; Ferguson J.; Kay S.	Interoperability Standards enabling cross-border Patient Summary Exchange	2014	Studies in Health Technology and Informatics	10.3233/978-1-61499-432-9-256
Hussain S.; Sun H.; Sinaci A.; Erturkmen G.B.L.; Mead C.; Gray A.J.G.; McGuinness D.L.; Prud Hommeaux E.; Daniel C.; Forsberg K.	A Framework for Evaluating and Utilizing Medical Terminology Mappings	2014	Studies in Health Technology and Informatics	10.3233/978-1-61499-432-9-594
Fonseca M.; Karkaletsis K.; Cruz I.A.; Berler A.; Oliveira I.C.	OpenNCP: A novel framework to foster cross-border e-Health services	2015	Studies in Health Technology and Informatics	10.3233/978-1-61499-512-8-617
Toubiana L.; Ugon A.; Giavarini A.; Riquier J.; Charlet J.; Jeunemaitre X.; Plouin P. F.; Jaulent M. C.	A 'pivot Model to set up Large Scale Rare Diseases Information Systems: Application to the Fibromuscular Dysplasia Registry	2015	Studies in Health Technology and Informatics	10.3233/978-1-61499-512-8-887
Becker Sander G.; Medeiros Borges M.; Do Prado Fay J.H.; Costa D.; Cesar Gadelha Vieira A.; Bucciolli Guernelli M.; Esteves Perche M.; Cantarutti F.; Machado Ribeiro I.; Ramos Enck C.; Forte Lombardi A.; Amaral H.; Dota E.; Dornelles Picon P.	Health Interoperability into Practice: Results of the Development of a Consent Form in a Pilot Project in a Health District in Sao Paulo, Brazil	2015	Studies in Health Technology and Informatics	10.3233/978-1-61499-564-7-1007
Jazayeri D.; Oza S.; Ramos G.; Fraser H.; Teich J.M.; Kanter A.S.; Ball E.	Design and development of an EMR for Ebola Treatment Centers in Sierra Leone using OpenMRS	2015	Studies in Health Technology and Informatics	10.3233/978-1-61499-564-7-916
Li S.; Kuo M. H.; Ryan D.	A web-based database for nurse led outreach teams (NLOT) in Toronto	2017	Studies in Health Technology and Informatics	10.3233/978-1-61499-678-1-237
Eichelberg M.; Chronaki C.	Large scale ehealth deployment in Europe: Insights from oncurrent use of standards	2017	Studies in Health Technology and Informatics	10.3233/978-1-61499-678-1-416
Moreno Conde A.; Thienpont G.; Lamote I.; Coorevits P.; Parra C.; Kalra D.	European interoperability assets register & quality framework implementation	2017	Studies in Health Technology and Informatics	10.3233/978-1-61499-678-1-690
Schweitzer M.; Hoerbst A.	Dynamic user interfaces for service oriented architectures in healthcare	2017	Studies in Health Technology and Informatics	10.3233/978-1-61499-678-1-795
Belani H.; Ljubi I.; Blaškovi B.	A security assessment framework for e-Health: A Croatian perspective	2016	Meeting Security Challenges Through Data Analytics and Decision Support	10.3233/978-1-61499-716-0-293
Fragkos V.; Katzis K.; Despotou G.	Creating XML/PHP interface for BAN interoperability	2017	Studies in Health Technology and Informatics	10.3233/978-1-61499-781-8-96
Kafali, O; Bromuri, S; Sindlar, M; Weide, TD; Pelaez, EA; Schaechtle, U; Alves, B; Zufferey, D; Rodriguez Villegas, E; Schumacher, MI; Stathis, K	COMMODITY12: A smart e-health environment for diabetes management	2013	JOURNAL OF AMBIENT INTELLIGENCE AND SMART ENVIRONMENTS	10.3233/AIS-130220
Ni, Q; de la Cruz, IP; Hernando, ABG	A foundational ontology-based model for human activity representation in smart homes	2016	JOURNAL OF AMBIENT INTELLIGENCE AND SMART ENVIRONMENTS	10.3233/AIS-150359
Moreira, J; Pires, LF; van Sinderen, M; Daniele, L; Girod Genet, M	SAREF4health: Towards IoT standard-based ontology-driven cardiac e-health systems	2020	APPLIED ONTOLOGY	10.3233/AO-200232
Stegwee R.; Gille H.; Chronaki C.	IPS Governance Framework: Current Practices in Specification Use and Updates	2019	Studies in Health Technology and Informatics	10.3233/SHTI190053
Malm Nicolaisen K., Pedersen R., Fagerlund A.J.	Open or Closed: A Project Proposal for Investigating Two Different EHR Platform Approaches	2019	Studies in health technology and informatics	10.3233/SHTI190165
Van Laere S.; Buyl R.	An evaluation of the technical quality within the Belgian electronic prescription: A cross-sectional study	2019	Studies in Health Technology and Informatics	10.3233/SHTI190389
Metke Jimenez A., Harrap K., Conlan D., Gibson S., Pearson J., Hansen D.	A SMART on FHIR Prototype for Genomic Test Ordering	2019	Studies in health technology and informatics	10.3233/SHTI190783
Ngo D.H., Truran D., Kemp M., Lawley M., Metke Jimenez A.	Can Wikipedia Be Used to Derive an Open Clinical Terminology?	2019	Studies in health technology and informatics	10.3233/SHTI190785
Aouachriaa M.; Aouache M.; Oudjoudi I.	The base frame of the Algerian e-health system: Methodology to select the IHE integration profiles and the standards to control interoperability	2020	Studies in Health Technology and Informatics	10.3233/SHTI200091
Uribe G.A.; Blobel B.; Lopez D.M.; Schulz S.; Ruiz A.A.	Ontology-based and architecture-based method for the development of interoperable care systems for type 2 diabetes mellitus	2020	Studies in Health Technology and Informatics	10.3233/SHTI200181
Tcharaktchiev D.; Krastev E.; Petrossians P.; Abanos S.; Kyurkchiev H.; Kovatchev P.	Cross-border exchange of clinical data using archetype concepts compatible with the international patient summary	2020	Studies in Health Technology and Informatics	10.3233/SHTI200221
Knaup P., Benning N. H., Seitz M.W., Eisenmann U.	eHealth and Clinical Documentation Systems	2020	Studies in health technology and informatics	10.3233/SHTI200676
Bitaraf E., Sarani Rad F., Jafarpour M., Jami V., Keshavarz Safari E., Nasimi P.	DITAS: An Integrated Gateway to E-health Communications	2021	Studies in health technology and informatics	10.3233/SHTI210199
Kone/Tapsoba L.S., Traore Y., Malo S.	Current Status of e-Health in Burkina Faso	2021	Studies in health technology and informatics	10.3233/SHTI210275
Alkarkoukly S.; Rajput A. M.	An openEHR virtual patient template for pancreatic cancer	2021	Studies in Health Technology and Informatics	10.3233/SHTI210618
Kilintzis V., Alexandropoulos V.C., Beredimas N., Maglaveras N.	A Methodology for an Auto-Generated and Auto-Maintained HL7 FHIR OWL Ontology for Health Data Management	2021	Studies in health technology and informatics	10.3233/SHTI210824
Severinsen G. H., Silsand L., Malm Nicolaisen K., Pedersen R.	Interoperability and Governance; Important Preconditions for Establishing Large-Scale Healthcare Infrastructures Like the Akson program in Norway	2022	Studies in health technology and informatics	10.3233/SHTI220023
Kouroubali A., Katehakis D.G.	Policy and Strategy for Interoperability of Digital Health in Europe	2022	Studies in health technology and informatics	10.3233/SHTI220209
Sabutsch S., Frohner M., Kleinoscheg G., Klostermann A., Svec N., Rainer Sablatnig S., Tanjga N.	ELGA Outpatient Clinic Report and ELGA Telehealth Note: Two HL7-CDA Based Modular Electronic Documents	2022	Studies in health technology and informatics	10.3233/SHTI220350
Kleinoscheg G., Tanjga N., Svec N., Rainer Sablatnig S., Sabutsch S.	TerminoloGit - An Open Source Terminology Server for Large Scale eHealth Environments	2022	Studies in health technology and informatics	10.3233/SHTI220351
Schnalzer B., Huber S., Sumerauer I., Preininger M., Alcalde B., Mischak R.	Evidence-Based Mobile Wound Application to Support Professionals in State-of-the-Art Chronic Wound Treatment	2022	Studies in health technology and informatics	10.3233/SHTI220354
Schweitzer M., Florez K., Steger B., Baumgarten D., Romano V., Augustin M.	Integrating a Novel Eye Imaging System into Clinical Practice: An Open-Source DICOM Simulation Platform	2023	Studies in health technology and informatics	10.3233/SHTI230039
Agroti L., Canciu I. C., Christodoulou M., Papaioannou M., Neocleous A., Savva P., Yiasemi C., Solomou T., Panayides A., Antoniou Z., Neofytou M., Constantinou I., Pattichis C.S.	MYeHealthAppCY: A Healthcare Mobile Application in Cyprus	2023	Studies in health technology and informatics	10.3233/SHTI230491
Falkenhein I., Bernhardt B., Gradwohl S., Brandl M., Hussein R., Hanke S.	Wearable Device Health Data Mapping to Open mHealth and FHIR Data Formats	2023	Studies in health technology and informatics	10.3233/SHTI230500
Pournik O.; Ahmad B.; Lim Choi Keung S.N.; Peake A.; Rafid S.; Tong C.; Laleci Erturkmen G.B.; Gencturk M.; Akpinar A.E.; Arvanitis T.N.	Interoperable E-Health System Using Structural and Semantic Interoperability Approaches in CAREPATH	2023	Studies in Health Technology and Informatics	10.3233/SHTI230571
Gazzarata R., Chronaki C., Ricciardi F., Giuliani F., Zampognaro P., Mercalli F., Allocca C., Gaeta E., Fico G., Cangioli G.	Design and Adoption of a FHIR IG to Support a Telemonitoring Environment in Gatekeeper Project	2023	Studies in health technology and informatics	10.3233/SHTI230751
Yasini M., Bonns E., Rausch D., Dahlweid M.	Digital Connecting for Health, an Open Platform Based on Data Integration and Standards to Adopt Digital and Telehealth Solutions in the Healthcare Ecosystem	2023	Studies in health technology and informatics	10.3233/SHTI230753
Aljibe M., Bettin J., Kijsanayotin B., Lee H.A., Ng C., Sorsavanh T., Weerabaddana C., Marcelo A.	Community of Interoperability Labs: Pragmatic Approach to Achieving Interoperability	2024	Studies in health technology and informatics	10.3233/SHTI230923
Randine P., Salant E., Muzny M., Pape Haugaard L.	Consent Management System on Patient-Generated Health Data	2024	Studies in health technology and informatics	10.3233/SHTI230956
Holsa S., Viitanen J., Valkonen P., Laaveri T., Rauta V.	Developing eHealth for Home Dialysis: Clinicians' Needs for a Digital Patient Engagement Platform	2024	Studies in health technology and informatics	10.3233/SHTI231137
Waterson, P; Eason, K; Tutt, D; Dent, M	Using HIT to deliver integrated care for the frail elderly in the UK: current barriers and future challenges	2012	WORK-A JOURNAL OF PREVENTION ASSESSMENT & REHABILITATION	10.3233/WOR-2012-0750-4490
Kouroubali A., Kondylakis H., Katehakis D.G.	Integrated Care in the Era of COVID-19: Turning Vision Into Reality With Digital Health	2021	Frontiers in Digital Health	10.3389/fdgth.2021.647938
Rigas E.S., Kostomanolakis S., Kyriakoulakos N., Kounalakis D., Petrakis I., Berler A., Boumpaki A., Karanikas H., Kelepouris A., Bamidis P.D., Katehakis D.G.	A hackathon as a tool to enhance research and practice on electronic health record systems interoperability for chronic disease management and prevention	2023	Frontiers in Digital Health	10.3389/fdgth.2023.1275711
Su, CJ; Chu, TW	A Mobile Multi-Agent Information System for Ubiquitous Fetal Monitoring	2014	INTERNATIONAL JOURNAL OF ENVIRONMENTAL RESEARCH AND PUBLIC HEALTH	10.3390/ijerph110100600
Martin C., Amaya I., Torres J., Artola G., Garcia M., Garcia Navarro T., De Ramos V., Cortes C., Kerexeta J., Aguirre M., Mendez A., Unzueta L., Del Pozo A., Larburu N., Macia I.	DigiHEALTH: Suite of Digital Solutions for Long-Term Healthy and Active Aging	2023	International Journal of Environmental Research and Public Health	10.3390/ijerph20136200
de Lourdes Martinez Villasenor M., Gonzalez Mendoza M., Hernandez Gress N.	Towards a ubiquitous user model for profile sharing and reuse	2012	Sensors (Switzerland)	10.3390/s121013249
Garcia Valls M., Touahria I.E.	On Line Service Composition in the Integrated Clinical Environment for eHealth and Medical Systems	2017	Sensors (Basel, Switzerland)	10.3390/s17061333
Jin, W; Kim, DH	Design and Implementation of e-Health System Based on Semantic Sensor Network Using IETF YANG	2018	SENSORS	10.3390/s18020629
Rubi, JNS; Gondim, PRL	IoMT Platform for Pervasive Healthcare Data Aggregation, Processing, and Sharing Based on OneM2M and OpenEHR	2019	SENSORS	10.3390/s19194283
Sartori F.	An API for Wearable Environments Development and Its Application to mHealth Field	2020	Sensors (Basel, Switzerland)	10.3390/s20215970
Cernian, A; Tiganoaia, B; Sacala, IS; Pavel, A; Iftemi, A	PatientDataChain: A Blockchain-Based Approach to Integrate Personal Health Records	2020	SENSORS	10.3390/s20226538
Sodhro, AH; Zahid, N	AI-Enabled Framework for Fog Computing Driven E-Healthcare Applications	2021	SENSORS	10.3390/s21238039
Shaikh A., Al Reshan M.S., Sulaiman A., Alshahrani H., Asiri Y.	Secure Telemedicine System Design for COVID-19 Patients Treatment Using Service Oriented Architecture	2022	Sensors (Basel, Switzerland)	10.3390/s22030952
Lemus Zuniga, LG; Felix, JM; Fides Valero, A; Benlloch Dualde, JV; Martinez Millana, A	A Proof-of-Concept IoT System for Remote Healthcare Based on Interoperability Standards	2022	SENSORS	10.3390/s22041646
Vanin, FND; Policarpo, LM; Righi, RD; Heck, SM; da Silva, VF; Goldim, J; da Costa, CA	A Blockchain-Based End-to-End Data Protection Model for Personal Health Records Sharing: A Fully Homomorphic Encryption Approach	2023	SENSORS	10.3390/s23010014
Alam, S; Bhatia, S; Shuaib, M; Khubrani, MM; Alfayez, F; Malibari, AA; Ahmad, S	An Overview of Blockchain and IoT Integration for Secure and Reliable Health Records Monitoring	2023	SUSTAINABILITY	10.3390/su15075660
Fung N.L., Jones V.M., Hermens H.J.	The MADE Reference Information Model for Interoperable Pervasive Telemedicine Systems	2017	Methods of information in medicine	10.3414/ME15-02-0013
Kim, SK; Kim, TK; Koh, J	Improvement of Wireless Connectivity and Efficiency in E-Healthcare Service System Using a Proxy in Body Area Device	2020	KSII TRANSACTIONS ON INTERNET AND INFORMATION SYSTEMS	10.3837/tiis.2020.03.005
Spyrou S.; Mandalidis A.; Platis A.N.; Bamidis P.; Sapidis N.	Identifying criticalities of interoperable e-health systems on hospital triage	2020	Proceedings of the 30th European Safety and Reliability Conference and the 15th Probabilistic Safety Assessment and Management Conference	10.3850/978-981-14-8593-0_4684-cd
Adam A.; Abubakar A.; Mahmud M.	Sensor enhanced health information systems: Issues and challenges	2019	International Journal of Interactive Mobile Technologies	10.3991/ijim.v13i01.7037
Khennou, F; Chaoui, NE; Khamlichi, YI	A Migration Methodology from Legacy to New Electronic Health Record based OpenEHR	2019	INTERNATIONAL JOURNAL OF E-HEALTH AND MEDICAL COMMUNICATIONS	10.4018/IJEHMC.2019010104
Rui, RJ; Martinho, R; Oliveira, AA; Alves, D; Reis, ZSN; Santos Pereira, C; Correia, ME; Antunes, LF; Cruz Correia, RJ	Profiling IT Security and Interoperability in Brazilian Health Organisations From a Business Perspective	2020	INTERNATIONAL JOURNAL OF E-HEALTH AND MEDICAL COMMUNICATIONS	10.4018/IJEHMC.2020040106
Buyurgan N.; Rardin R.L.; Jayaraman R.; Varghese V.M.; Burbano A.	A novel GS1 data standard adoption roadmap for healthcare providers	2011	International Journal of Healthcare Information Systems and Informatics	10.4018/jhisi.2011100103
Thorell L., Molin J.D., Fyfe J., Hone S., Lwin S.M.	Working towards a master patient index and unique identifiers to improve health systems: the example of Myanmar	2019	WHO South-East Asia journal of public health	10.4103/2224-3151.264851
Piro N.E., Baumann L., Tengler M., Piro L., Blechschmidt Trapp R.	Telemonitoring of patients with Parkinson's disease using inertia sensors	2014	Applied clinical informatics	10.4338/ACI-2014-04-RA-0046
Beštek M., Stanimirovi D.	Special Topic Interoperability and EHR: Combining openEHR, SNOMED, IHE, and Continua as approaches to interoperability on national eHealth	2017	Applied clinical informatics	10.4338/ACI-2017-01-RA-0011
Sylim P.G.; Lu J.L.; Marcelo P.G.F.	Discoursing Terminology Standards and Interoperability in relation to the Philippine eHealth Strategy	2022	Acta Medica Philippina	10.47895/amp.v56i1.3937
Urovi V.; Schumacher M.I.	The present and future of dynamic e-health interoperability in switzerland: Results of an online questionnaire	2014	HEALTHINF 2014 - 7th International Conference on Health Informatics, Proceedings; Part of 7th International Joint Conference on Biomedical Engineering Systems and Technologies, BIOSTEC 2014	10.5220/0004748902440249
De Magalhaaes J.C.M.; Cruz Correia R.J.	Modulation of existent obstetrics EHRs to the openEHR specification	2015	HEALTHINF 2015 - 8th International Conference on Health Informatics, Proceedings; Part of 8th International Joint Conference on Biomedical Engineering Systems and Technologies, BIOSTEC 2015	10.5220/0005220804390445
Rakic D.	Blockchain technology in healthcare	2018	ICT4AWE 2018 - Proceedings of the 4th International Conference on Information and Communication Technologies for Ageing Well and e-Health	10.5220/0006531600130020
Kim, SK; Kim, TK; Koh, JH	Energy Efficient Wireless Data Transmission for Personal Health Devices	2013	JOURNAL OF ELECTRICAL ENGINEERING & TECHNOLOGY	10.5370/JEET.2013.8.5.1559
Fatehi M., Safdari R., Ghazisaeidi M., Jebraeily M., Habibi koolaee M.	Data standards in tele-radiology	2015	Acta Informatica Medica	10.5455/aim.2015.23.165-168
Giallorenzo, S; Montesi, F; Safina, L; Zingaro, SP	Ephemeral data handling in microservices with Tquery	2022	PEERJ COMPUTER SCIENCE	10.7717/peerj-cs.1037
