# Supplementary material for: Enhancing Interoperability for a Sustainable, Patient-Centric Health Care Value Chain: Systematic Review for Taxonomy Development
Source: J Med Internet Res. 2025 Apr 25;27:e69465. doi: 10.2196/69465 (PMC12064981; doi:10.2196/69465)
Supplement: Multimedia Appendix 3 [file jmir_v27i1e69465_app3.xlsx]

## Sheet: Sheet2
Authors	Year	Title	Source title	DOI
Pathak, N; Mukherjee, A; Misra, S	2023	SemBox: Semantic Interoperability in a Box for Wearable e-Health Devices	IEEE JOURNAL OF BIOMEDICAL AND HEALTH INFORMATICS	10.1109/JBHI.2022.3168071
Liu, YY; Shan, GX; Liu, YC; Alghamdi, A; Alam, I; Biswas, S	2022	Blockchain Bridges Critical National Infrastructures: E-Healthcare Data Migration Perspective	IEEE ACCESS	10.1109/ACCESS.2022.3156591
Ray, PP; Thapa, N; Dash, D	2019	Implementation and Performance Analysis of Interoperable and Heterogeneous IoT-Edge Gateway for Pervasive Wellness Care	IEEE TRANSACTIONS ON CONSUMER ELECTRONICS	10.1109/TCE.2019.2939494
Pathak, N; Misra, S; Mukherjee, A; Kumar, N	2021	HeDI: Healthcare Device Interoperability for IoT-Based e-Health Platforms	IEEE INTERNET OF THINGS JOURNAL	10.1109/JIOT.2021.3052066
Singh J.; Bacon J.M.	2014	On middleware for emerging health services	Journal of Internet Services and Applications	10.1186/1869-0238-5-6
Biswas, S; Sharif, K; Li, F; Latif, Z; Kanhere, SS; Mohanty, SP	2020	Interoperability and Synchronization Management of Blockchain-Based Decentralized e-Health Systems	IEEE TRANSACTIONS ON ENGINEERING MANAGEMENT	10.1109/TEM.2020.2989779
Alam, S; Bhatia, S; Shuaib, M; Khubrani, MM; Alfayez, F; Malibari, AA; Ahmad, S	2023	An Overview of Blockchain and IoT Integration for Secure and Reliable Health Records Monitoring	SUSTAINABILITY	10.3390/su15075660
Frontoni E.; Baldi M.; Zingaretti P.; Landro V.; Misericordia P.	2014	Security issues for data sharing and service interoperability in eHealth systems: The Nu.Sa. test bed	Proceedings - International Carnahan Conference on Security Technology	10.1109/CCST.2014.6986999
Samonte M.J.C.; Giron J.D.A.; Pantoja M.M.A.; Tobias A.M.D.	2023	A Blockchain-based EHR System for Interhospital Communication and Patient Data Ownership Empowerment	ACM International Conference Proceeding Series	10.1145/3625156.3625192
A. H. CeldrA n; F. J. GarcA­a Clemente; J. Weimer; I. Lee	2018	ICE++: Improving Security, QoS, and High Availability of Medical Cyber-Physical Systems through Mobile Edge Computing	2018 IEEE 20th International Conference on e-Health Networking, Applications and Services (Healthcom)	10.1109/HealthCom.2018.8531185
Kliem A.; Hovestadt M.; Kao O.	2012	Security and communication architecture for networked medical devices in mobility-aware ehealth environments	Proceedings - 2012 IEEE 1st International Conference on Mobile Services, MS 2012	10.1109/MobServ.2012.15
Lemus Zuniga, LG; Felix, JM; Fides Valero, A; Benlloch Dualde, JV; Martinez Millana, A	2022	A Proof-of-Concept IoT System for Remote Healthcare Based on Interoperability Standards	SENSORS	10.3390/s22041646
Biswas, S; Sharif, K; Li, F; Alam, I; Mohanty, SP	2022	DAAC: Digital Asset Access Control in a Unified Blockchain Based E-Health System	IEEE TRANSACTIONS ON BIG DATA	10.1109/TBDATA.2020.3037914
Mtey M.M.; Dida M.A.	2019	Towards interoperable e-Health system in Tanzania: analysis and evaluation of the current security trends and big data sharing dynamics	International Journal of Advanced Technology and Engineering Exploration	10.19101/IJATEE.2019.650057
Alamri B.; Javed I.T.; Margaria T.	2021	A GDPR-Compliant Framework for IoT-Based Personal Health Records Using Blockchain	2021 11th IFIP International Conference on New Technologies, Mobility and Security, NTMS 2021	10.1109/NTMS49979.2021.9432661
Nachabe L.; Raiyee R.; Falou O.; Girod Genet M.; Elhassan B.	2020	Diabetes Mobile Application as a Part of Semantic Multi-Agent System for E-Health	Middle East Conference on Biomedical Engineering, MECBME	10.1109/MECBME47393.2020.9265125
Drogovoz V.A.; Kubankov A.N.	2023	Conceptual Aspects of Interoperability Control for Improving Synchronization Processes in Cloud Computing	2023 Systems of Signal Synchronization, Generating and Processing in Telecommunications, SYNCHROINFO 2023 - Proceedings	10.1109/SYNCHROINFO57872.2023.10178548
Ouffoue G.L.A.; Zaidi F.; Cavalli A.R.; Lallali M.	2017	An Attack-Tolerant Framework for Web Services	Proceedings - 2017 IEEE 14th International Conference on Services Computing, SCC 2017	10.1109/SCC.2017.75
Fortino G.; Savaglio C.; Palau C.E.; de Puga J.S.; Ghanza M.; Paprzycki M.; Montesinos M.; Liotta A.; Llop M.	2018	Towards multi-layer interoperability of heterogeneous IoT platforms: The INTER-IoT approach	Internet of Things	10.1007/978-3-319-61300-0_10
R. Aburukba; A. Sagahyroon; M. Elnawawy	2017	Remote patient health monitoring cloud brokering services	2017 IEEE 19th International Conference on e-Health Networking, Applications and Services (Healthcom)	10.1109/HealthCom.2017.8210798
Singh R.; Baig M.M.; Sonekar S.V.; Sawwashere S.	2023	Exploring the Potential of Distributed Ledger Technology in e-Health Monitoring	2023 1st International Conference on Cognitive Computing and Engineering Education, ICCCEE 2023	10.1109/ICCCEE55951.2023.10424046
Kumar A.; Sharma N.; Chauhan R.; Prabha C.; Sharma M.	2023	Blockchain in Healthcare: Types, Privacy Challenges, and Security Resilience	2023 3rd International Conference on Smart Generation Computing, Communication and Networking, SMART GENCON 2023	10.1109/SMARTGENCON60755.2023.10442615
Frontoni, E; Mancini, A; Baldi, M; Paolanti, M; Moccia, S; Zingaretti, P; Landro, V; Misericordia, P	2019	Sharing health data among general practitioners: The Nu.Sa. project	INTERNATIONAL JOURNAL OF MEDICAL INFORMATICS	10.1016/j.ijmedinf.2019.05.016
A. Krukowski; M. Charalambides; M. Chouchoulis; E. Vogiatzaki	2014	Supporting medical research on chronic diseases using integrated health monitoring platform	2014 4th International Conference on Wireless Mobile Communication and Healthcare - Transforming Healthcare Through Innovations in Mobile and Wireless Technologies (MOBIHEALTH)	10.1109/MOBIHEALTH.2014.7015995
P. Maia; A. Baffa; E. Cavalcante; F. C. Delicato; T. Batista; P. F. Pires	2015	A Middleware Platform for Integrating Devices and Developing Applications in E-Health	2015 XXXIII Brazilian Symposium on Computer Networks and Distributed Systems	10.1109/SBRC.2015.13
Eom D.; Lee H.	2017	A holistic approach to exploring the divided standards landscape in E-Health research	Proceedings of the 2017 ITU Kaleidoscope Academic Conference: Challenges for a Data-Driven Society, ITU K 2017	10.23919/ITU-WT.2017.8246985
De Rosis S., Nuti S.	2018	Public strategies for improving eHealth integration and long-term sustainability in public health care systems: Findings from an Italian case study	The International journal of health planning and management	10.1002/hpm.2443
Fonseca M.; Karkaletsis K.; Cruz I.A.; Berler A.; Oliveira I.C.	2015	OpenNCP: A novel framework to foster cross-border e-Health services	Studies in Health Technology and Informatics	10.3233/978-1-61499-512-8-617
Ni, Q; de la Cruz, IP; Hernando, ABG	2016	A foundational ontology-based model for human activity representation in smart homes	JOURNAL OF AMBIENT INTELLIGENCE AND SMART ENVIRONMENTS	10.3233/AIS-150359
Rubi, JNS; Gondim, PRD	2020	Interoperable Internet of Medical Things platform for e-Health applications	INTERNATIONAL JOURNAL OF DISTRIBUTED SENSOR NETWORKS	10.1177/1550147719889591
Adebesin F.; Kotze P.	2017	A process for developing an e-health standards selection method artefact using design science research	Journal of Design Research	10.1504/JDR.2017.089913
Safdar, Z; Farid, S; Qadir, M; Asghar, K; Iqbal, J; Hamdani, FK	2020	A Novel Architecture for Internet of Things Based E-Health Systems	JOURNAL OF MEDICAL IMAGING AND HEALTH INFORMATICS	10.1166/jmihi.2020.3184
Lax G.	2019	A warning on software interoperability in e-health	International Journal of Machine Learning and Computing	10.18178/ijmlc.2019.9.5.850
de Moraes, JLC; de Souza, WL; Pires, LF; do Prado, AF	2016	A methodology based on openEHR archetypes and software agents for developing e-health applications reusing legacy systems	COMPUTER METHODS AND PROGRAMS IN BIOMEDICINE	10.1016/j.cmpb.2016.07.013
Khennou, F; Chaoui, NE; Khamlichi, YI	2019	A Migration Methodology from Legacy to New Electronic Health Record based OpenEHR	INTERNATIONAL JOURNAL OF E-HEALTH AND MEDICAL COMMUNICATIONS	10.4018/IJEHMC.2019010104
Vanin, FND; Policarpo, LM; Righi, RD; Heck, SM; da Silva, VF; Goldim, J; da Costa, CA	2023	A Blockchain-Based End-to-End Data Protection Model for Personal Health Records Sharing: A Fully Homomorphic Encryption Approach	SENSORS	10.3390/s23010014
Adel E.; El Sappagh S.; Barakat S.; Elmogy M.	2018	Distributed electronic health record based on semantic interoperability using fuzzy ontology: a survey	International Journal of Computers and Applications	10.1080/1206212X.2017.1418237
Buyurgan N.; Rardin R.L.; Jayaraman R.; Varghese V.M.; Burbano A.	2011	A novel GS1 data standard adoption roadmap for healthcare providers	International Journal of Healthcare Information Systems and Informatics	10.4018/jhisi.2011100103
Cernian, A; Tiganoaia, B; Sacala, IS; Pavel, A; Iftemi, A	2020	PatientDataChain: A Blockchain-Based Approach to Integrate Personal Health Records	SENSORS	10.3390/s20226538
Haritha, T; Anitha, A	2023	Multi-Level Security in Healthcare by Integrating Lattice-Based Access Control and Blockchain- Based Smart Contracts System	IEEE ACCESS	10.1109/ACCESS.2023.3324740
Georgi, N; Corvol, A; Jeannès, RL	2018	Middle ware Architecture for Health Sensors Interoperability	IEEE ACCESS	10.1109/ACCESS.2018.2835644
Nagasubramanian, G; Sakthivel, RK; Patan, R; Gandomi, AH; Sankayya, M; Balusamy, B	2020	Securing e-health records using keyless signature infrastructure blockchain technology in the cloud	NEURAL COMPUTING & APPLICATIONS	10.1007/s00521-018-3915-1
Rubi, JNS; Gondim, PRL	2019	IoMT Platform for Pervasive Healthcare Data Aggregation, Processing, and Sharing Based on OneM2M and OpenEHR	SENSORS	10.3390/s19194283
Garai A.; Pentek I.; Adamko A.	2019	Revolutionizing healthcare with IoT and cognitive, cloud-based telemedicine	Acta Polytechnica Hungarica	10.12700/APH.16.2.2019.2.10
Jin, W; Kim, DH	2018	Design and Implementation of e-Health System Based on Semantic Sensor Network Using IETF YANG	SENSORS	10.3390/s18020629
Mouttham, A; Kuziemsky, C; Langayan, D; Peyton, L; Pereira, J	2012	Interoperable support for collaborative, mobile, and accessible health care	INFORMATION SYSTEMS FRONTIERS	10.1007/s10796-011-9296-y
Nachabe, L; Girod Genet, M; El Hassan, B	2015	Unified Data Model for Wireless Sensor Network	IEEE SENSORS JOURNAL	10.1109/JSEN.2015.2393951
Preve, N	2011	Ubiquitous Healthcare Computing with Sensor Grid Enhancement with Data Management System (SEGEDMA)	JOURNAL OF MEDICAL SYSTEMS	10.1007/s10916-009-9415-1
AlSobeh A.M.R.; Klaib A.F.; Yahya A.A.	2019	A national framework for e-health data collection in Jordan with current practices	International Journal of Computer Applications in Technology	10.1504/IJCAT.2019.097118
Waterson, P; Eason, K; Tutt, D; Dent, M	2012	Using HIT to deliver integrated care for the frail elderly in the UK: current barriers and future challenges	WORK-A JOURNAL OF PREVENTION ASSESSMENT & REHABILITATION	10.3233/WOR-2012-0750-4490
Schuler A.; Franz B.; Krauss O.	2015	A Comparison of Data Traffic in Standardized Personal Health Monitoring Solutions	International Journal of Electronics and Telecommunications	10.1515/eletel-2015-0018
Behnke, M; Valik, JK; Gubbels, S; Teixeira, D; Kristensen, B; Abbas, M; van Rooden, SM; Gastmeier, P; van Mourik, MSM	2021	Information technology aspects of large-scale implementation of automated surveillance of healthcare-associated infections	CLINICAL MICROBIOLOGY AND INFECTION	10.1016/j.cmi.2021.02.027
Marceglia, S; Rigby, M; Alonso, A; Keeling, D; Kubitschke, L; Pozzi, G	2018	DEDICATE: proposal for a conceptual framework to develop dementia-friendly integrated eCare support	BIOMEDICAL ENGINEERING ONLINE	10.1186/s12938-018-0552-y
Cavalini, LT; Cook, TW	2015	Semantic interoperability of controlled vocabularies in medicine: A case study of the International Statistical Classification of Diseases 'Tuberculosis' subset	COMPUTERS IN INDUSTRY	10.1016/j.compind.2014.10.002
Kautsch, M; Lichon, M; Matuszak, N	2017	Setting the scene for the future: implications of key legal regulations for the development of e-health interoperability in the EU	INTERNATIONAL JOURNAL OF HEALTH PLANNING AND MANAGEMENT	10.1002/hpm.2384
Dario, C; Scannapieco, G; Scienza, R; Carraro, MG; Saccavini, C; Vio, E; Valongo, S	2014	The Neurosurgical Telecounseling Network in the Veneto Region: 4 Years of Experience of HEALTH OPTIMUM	TELEMEDICINE AND E-HEALTH	10.1089/tmj.2013.0351
Feng, HL; Shi, BZ; Cao, XY; Hong, XY; Duan, XL; Zhong, DD	2019	The Conceptual Modeling of Interoperability Framework of Heart Sound Monitor in the Context of an Interoperable End-to-End Architecture	TELEMEDICINE AND E-HEALTH	10.1089/tmj.2018.0188
Gavrilov, G; Vlahu Gjorgievska, E; Trajkovik, V	2020	Healthcare data warehouse system supporting cross-border interoperability	HEALTH INFORMATICS JOURNAL	10.1177/1460458219876793
Schweitzer M., Florez K., Steger B., Baumgarten D., Romano V., Augustin M.	2023	Integrating a Novel Eye Imaging System into Clinical Practice: An Open-Source DICOM Simulation Platform	Studies in health technology and informatics	10.3233/SHTI230039
Weber, JH; Ho, J	2020	Applying Bidirectional Transformations to the Design of Interoperable EMR Systems	JOURNAL OF HEALTHCARE INFORMATICS RESEARCH	10.1007/s41666-019-00065-0
Oehm J.B., Riepenhausen S.L., Storck M., Dugas M., Pryss R., Varghese J.	2024	Integration of Patient-Reported Outcome Data Collected Via Web Applications and Mobile Apps Into a Nation-Wide COVID-19 Research Platform Using Fast Healthcare Interoperability Resources: Development Study	Journal of Medical Internet Research	10.2196/47846
Garai A.; Pentek I.; Adamko A.; Nemeth A.	2017	Methodology for clinical integration of E-health sensor-based smart device technology with cloud architecture	Pollack Periodica	10.1556/606.2017.12.1.6
Adam A.; Abubakar A.; Mahmud M.	2019	Sensor enhanced health information systems: Issues and challenges	International Journal of Interactive Mobile Technologies	10.3991/ijim.v13i01.7037
Jimenez Fernandez, S; de Toledo, P; del Pozo, F	2013	Usability and Interoperability in Wireless Sensor Networks for Patient Telemonitoring in Chronic Disease Management	IEEE TRANSACTIONS ON BIOMEDICAL ENGINEERING	10.1109/TBME.2013.2280967
Rakic D.	2018	Blockchain technology in healthcare	ICT4AWE 2018 - Proceedings of the 4th International Conference on Information and Communication Technologies for Ageing Well and e-Health	10.5220/0006531600130020
Thuemmler C.; Mival O.; Benyon D.; Buchanan W.; Paulin A.; Fricker S.; Fiedler M.; Grottland A.; Jell T.; Magedanz T.; Ispas I.; Koops B. J.; Kosta E.; Schneider A.; Gavras A.; Barros M.; Cousin P.; Petrakis E.	2013	Norms and standards in modular medical architectures	2013 IEEE 15th International Conference on e-Health Networking, Applications and Services, Healthcom 2013	10.1109/HealthCom.2013.6720705
Iliuta M. E.; Pop E.; Moisescu M.A.; Caramihai S.I.; Tiganoaia B.	2023	A Digital Twin Based Approach in Healthcare	Proceedings - 2023 24th International Conference on Control Systems and Computer Science, CSCS 2023	10.1109/CSCS59211.2023.00063
Brandao A.	2023	Health Records Management in Trust Model Blockchain-Based	Lecture Notes in Networks and Systems	10.1007/978-3-031-33258-6_19
Rac Albu E.M.; Ciobanu V.; Rac Albu M.; Popescu N.	2016	Interoperability of medical data through e-Health service in Romania	Lecture Notes in Business Information Processing	10.1007/978-3-319-32689-4_52
Pereira C.; Frade S.; Brandao P.; Correia R.; Aguiar A.	2014	Integrating data and network standards into an interoperable e-Health solution	2014 IEEE 16th International Conference on e-Health Networking, Applications and Services, Healthcom 2014	10.1109/HealthCom.2014.7001821
I. MacA­a	2014	Towards a semantic interoperability environment	2014 IEEE 16th International Conference on e-Health Networking, Applications and Services (Healthcom)	10.1109/HealthCom.2014.7001900
Alkarkoukly S.; Rajput A. M.	2021	An openEHR virtual patient template for pancreatic cancer	Studies in Health Technology and Informatics	10.3233/SHTI210618
Gupta N.; Gupta B.	2019	Big data interoperability in e-health systems	Proceedings of the 9th International Conference On Cloud Computing, Data Science and Engineering, Confluence 2019	10.1109/CONFLUENCE.2019.8776621
Dias M.; Sousa R.; Duarte J.; Peixoto H.; Abelha A.; Machado J.	2023	Enhancing Data Science Interoperability: An Innovative System for Managing OpenEHR Structures	Communications in Computer and Information Science	10.1007/978-981-99-7969-1_21
Rahmani A. M.; Thanigaivelan N.K.; Gia T.N.; Granados J.; Negash B.; Liljeberg P.; Tenhunen H.	2015	Smart e-Health Gateway: Bringing intelligence to Internet-of-Things based ubiquitous healthcare systems	2015 12th Annual IEEE Consumer Communications and Networking Conference, CCNC 2015	10.1109/CCNC.2015.7158084
Hendrick E.; Schooley B.; Gao C.	2013	CloudHealth: Developing a reliable cloud platform for healthcare applications	2013 IEEE 10th Consumer Communications and Networking Conference, CCNC 2013	10.1109/CCNC.2013.6488579
N. Paraciani; S. Tabozzi; D. Di Pasquale; M. Padula; L. Biocca; C. Lafortuna; F. Maiuri; D. Rudel; M. Fisk	2017	The TeleSCoPE Code. Quality standards for telehealth practice across Europe	2017 E-Health and Bioengineering Conference (EHB)	10.1109/EHB.2017.7995420
R. Sfat; C. V. Marian	2022	Medical Systems Open Data Exchange Interconnection and Web Questionnaires Based on the HL7 FHIR Standards	2022 E-Health and Bioengineering Conference (EHB)	10.1109/EHB55594.2022.9991574
Setyawan R.; Hidayanto A.N.; Sensuse D.I.; Kautsarina; Suryono R.R.; Abilowo K.	2021	Data Integration and Interoperability Problems of HL7 FHIR Implementation and Potential Solutions: A Systematic Literature Review	Proceedings - International Conference on Informatics and Computational Sciences	10.1109/ICICoS53627.2021.9651762
D. Morgan; S. Zilora; D. Bogaard	2015	urHL7: An HL7 parsing and manipulation library	2015 17th International Conference on E-health Networking, Application & Services (HealthCom)	10.1109/HealthCom.2015.7454486
Ramlrez Ramlrez R.; Coslo Leon M.; Ojeda Carreno D.; Vazquez Briseno M.; Nieto Hipolito J.I.	2015	Designing a gateway IEEE1451-HL7 for E-health telemonitoring services	2015 International Conference on Computing Systems and Telematics, ICCSAT 2015	10.1109/ICCSAT.2015.7362927
R. Aburukba; F. Aloul; A. Mahmoud; K. Kamili; S. Ajmal	2017	AutiAid: A learning mobile application for autistic children	2017 IEEE 19th International Conference on e-Health Networking, Applications and Services (Healthcom)	10.1109/HealthCom.2017.8210788
Radwan A.S.; Abdel Hamid A.A.; Hanafy Y.	2012	Cloud-based service for secure electronic medical record exchange	2012 22nd International Conference on Computer Theory and Applications, ICCTA 2012	10.1109/ICCTA.2012.6523553
R. Pahontu; G. Schneider; B. Bergh; A. Merzweiler	2015	An IHE based gateway architecture to link healthcare IT with medical devices in the operating room	2015 17th International Conference on E-health Networking, Application & Services (HealthCom)	10.1109/HealthCom.2015.7454570
Maxi K.; Morocho V.	2022	Integrating Medical Information Software Using Health Level Seven and FHIR: A Case Study	Communications in Computer and Information Science	10.1007/978-3-030-99170-8_7
Kliem, A; Boelke, A; Grohnert, A; Traeder, N	2016	A Reconfigurable Middleware for On-demand Integration of Medical Devices	IRBM	10.1016/j.irbm.2016.05.003
